# Supplementary material for: Synthesis of Hydrofluoroolefin‐Based Iodonium Reagent via Dyotropic Rearrangement and Its Utilization in Fluoroalkylation
Source: Angew Chem Int Ed Engl. 2022 Aug 9;61(37):e202208420. doi: 10.1002/anie.202208420 (PMC9540448; doi:10.1002/anie.202208420)
Supplement: Supplementary file 1 — Supporting Information [file ANIE-61-0-s002.cif]

data_global

# start Validation Reply Form
_vrf_PLAT342_10
;
PROBLEM: Low Bond Precision on C-C Bonds ............... 0.02933 Ang.
RESPONSE: Disorder of CF3 group and presence of very heavy element (I) are
responsible for this error. The structure is considered to be correct.
;
_vrf_PLAT934_10
;
PROBLEM: Number of (Iobs-Icalc)/Sigma(W) > 10 Outliers .. 5 Check
RESPONSE: The second beamstop may be responsible for this error. 
The structure is considered to be correct.
;
_vrf_PLAT939_10
;
PROBLEM: Large Value of Not (SHELXL) Weight Optimized S . 173.70 Check
RESPONSE: Presence of very heavy element (I) is 
responsible for this error. The structure is considered to be correct.
;
# end Validation Reply Form
#Added by publCIF (may 16 09:12:11 2022)


_publ_section_related_literature ?

_publ_contact_letter 
;
Please consider this CIF as a supplement to our publication. 
I certify that this contibution is the
original work of those listed as authors; that it has not been published
before (in any language or medium) and is not being considered for publication
elsewhere; that all authors concur with and are aware of the submission; that
all workers involved in the study are listed as authors or given proper credit
in the acknowledgements; that I have obtained permission for and acknowledged
the source of any excerpts from other copyright works; and that to the best of
my knowledge the paper contains no statements which are libellous, unlawful or
in any way actionable. All coauthors have made significant scientific
contributions to the work reported, including the ideas and their execution,
and share responsibility and accountability for the results.
;


_publ_requested_category ?

# Loop of author details

loop_
_publ_author_name
_publ_author_address
_publ_author_footnote
_publ_author_email
'Csenki, J\'anos T.'
;
ELTE Lendulet Catalysis and Organic Synthesis Research Group, Institute of
Chemistry, Eotvos Lor\'and University, Faculty of Science, Pazmany Peter
setany. 1/A, H-1117 Budapest,
Hungary
;
.
.
'T\'oth, Bal\'azs L.'
;
ELTE Lendulet Catalysis and Organic Synthesis Research Group, Institute of
Chemistry, Eotvos Lor\'and University, Faculty of Science, Pazmany Peter
setany. 1/A, H-1117 Budapest,
Hungary
;
.
.
'B\'eke, Ferenc'
;
ELTE Lendulet Catalysis and Organic Synthesis Research Group, Institute of
Chemistry, Eotvos Lor\'and University, Faculty of Science, Pazmany Peter
setany. 1/A, H-1117 Budapest,
Hungary
;
.
.
'Varga, B\'alint'
;
ELTE Lendulet Catalysis and Organic Synthesis Research Group, Institute of
Chemistry, Eotvos Lor\'and University, Faculty of Science, Pazmany Peter
setany. 1/A, H-1117 Budapest,
Hungary
;
.
.
'Feher, Peter Pal'
;
Research Centre for Natural Sciences, Eotvos Lor\'and Research Network. Magyar
Tudosok korutja 2 H-1117 Budapest,
Hungary
;
.
.
'Stirling, Andr\'as'
;
Research Centre for Natural Sciences, Eotvos Lor\'and Research Network. Magyar
Tudosok korutja 2 H-1117 Budapest,
Hungary
;
.
.
'Cz\'eg\'eny, Zsuzsanna'
;
Research Centre for Natural Sciences, Eotvos Lor\'and Research Network. Magyar
Tudosok korutja 2 H-1117 Budapest,
Hungary
;
.
.
'B\'enyei, Attila'
;
Department of Physical Chemistry, University of Debrecen,
H-4032 Debrecen, Egyetem t\'er 1
Hungary
;
.
;
benyei.attila@science.unideb.hu
;
'Nov\'ak, Zolt\'an'
;
ELTE Lendulet Catalysis and Organic Synthesis Research Group, Institute of
Chemistry, Eotvos Lor\'and University, Faculty of Science, Pazmany Peter
setany. 1/A, H-1117 Budapest,
Hungary
;
.
.

_audit_update_record
;
2022-05-16 # Formatted by publCIF

;
_publcif_datablock.id '{fa0eaf54-e16e-4cf5-8a6a-a125863fcf36}'

# publcif _publ_body_element loop start
loop_
_publ_body_element
_publ_body_title
_publ_body_contents

 section 
;
Introduction
; 
;

;
 section 
;
Experimental
; 
;

;
 subsection 
;
Synthesis and crystallization
; 
;

;
 subsection 
;
Refinement
;
;
Crystal data, data collection and structure refinement details are summarized
in Table 1.
;

 section 
;
Results and discussion
; 
;

;
# publcif _publ_body_element loop end
_audit_creation_method                  'APEX4 v2021.4-0'

_publ_requested_journal                 ?

_publ_contact_author_name               'Attila B\'enyei'
_publ_contact_author_address            

;
Department of Physical Chemistry, University of Debrecen, 
 H-4032 Debrecen, Egyetem t\'er 1
Hungary
;

_publ_contact_author_email              ?
_publ_contact_author_fax                ?
_publ_contact_author_phone              ?

_publ_section_title                     
;
Exploitation of Dyotropic Rearrangement: A Key to Fluoroalkylation Reagent
;
_publ_section_abstract                  
;
(type here to add)
;
_publ_section_references                
;
(type here to add)
;

data_10
_publcif_datablock.id '{b5ecbae2-2302-4aca-baca-8323d27dae12}'

_chemical_name_systematic               ?
_chemical_name_common                   Novak
_chemical_formula_moiety                'C9 H6 Cl F5 I, C F3 O3 S'
_chemical_formula_sum                   'C10 H6 Cl F8 I O3 S'
_chemical_formula_iupac                 ?
_chemical_formula_weight                520.56
_chemical_absolute_configuration        unk

_chemical_melting_point                 ?

_space_group_crystal_system             triclinic
_space_group_IT_number                  1
_space_group_name_H-M_alt               'P 1'
_space_group_name_Hall                  'P 1'
loop_
    _space_group_symop_operation_xyz
    'x, y, z'

_cell_length_a                          6.759(3)
_cell_length_b                          10.882(5)
_cell_length_c                          12.089(6)
_cell_angle_alpha                       64.62(2)
_cell_angle_beta                        87.05(2)
_cell_angle_gamma                       77.10(2)
_cell_volume                            782.1(6)
_cell_formula_units_Z                   2
_cell_measurement_reflns_used           9961
_cell_measurement_theta_min             3.0953
_cell_measurement_theta_max             26.0311
_cell_measurement_temperature           291.(2)

_exptl_crystal_description              prism
_exptl_crystal_colour                   colourless
_exptl_crystal_size_max                 0.272
_exptl_crystal_size_mid                 0.102
_exptl_crystal_size_min                 0.060
_exptl_crystal_density_diffrn           2.210
_exptl_crystal_density_meas             ?
_exptl_crystal_density_method           'not measured'
_exptl_crystal_F_000                    496

_exptl_absorpt_coefficient_mu           2.447
_exptl_absorpt_correction_type          numerical
_exptl_absorpt_process_details          
;
Krause, L., Herbst-Irmer, R., Sheldrick, G. M., Stalke, D. (2015).
"Comparison of silver and molybdenum microfocus X-ray sources for
single-crystal structure determination"
J. Appl. Cryst. 48, 3-10.
doi:10.1107/S1600576714022985
;
_exptl_absorpt_correction_T_min         0.75
_exptl_absorpt_correction_T_max         0.87

_exptl_special_details                  
;
; 

_diffrn_ambient_temperature             291.(2)

_diffrn_source                          'microfocus sealed tube'
_diffrn_source_type                     'INCOATEC I\mS 3.0'
_diffrn_source_power                    0.07
_diffrn_source_current                  1.4
_diffrn_source_voltage                  50

_diffrn_radiation_probe                 x-ray
_diffrn_radiation_type                  ' Mo K\a'
_diffrn_radiation_wavelength            0.71073
_diffrn_radiation_monochromator         'multilayer mirror INCOATEC'

_diffrn_measurement_device              'Bruker D8 Venture'
_diffrn_measurement_device_type         'Bruker D8 VENTURE'
_diffrn_measurement_method              '\w and \p scan'

_diffrn_detector_area_resol_mean        7.3910

_diffrn_reflns_number                   16883
_diffrn_reflns_av_R_equivalents         0.0315
_diffrn_reflns_av_unetI/netI            0.0387
_diffrn_reflns_theta_min                2.15
_diffrn_reflns_theta_max                26.42
_diffrn_reflns_theta_full               25.24
_diffrn_measured_fraction_theta_max     0.994
_diffrn_measured_fraction_theta_full    0.994
_diffrn_reflns_limit_h_min              -8
_diffrn_reflns_limit_h_max              8
_diffrn_reflns_limit_k_min              -13
_diffrn_reflns_limit_k_max              13
_diffrn_reflns_limit_l_min              -15
_diffrn_reflns_limit_l_max              15

_refine_special_details                 
;

Refined as a 2-component inversion twin.
;

_reflns_number_total                    6319
_reflns_number_gt                       5762
_reflns_threshold_expression            'I > 2\s(I)'
_reflns_Friedel_coverage                0.970
_reflns_Friedel_fraction_max            0.964
_reflns_Friedel_fraction_full           0.974

_refine_ls_structure_factor_coef        Fsqd
_refine_ls_matrix_type                  full
_refine_ls_R_factor_all                 0.0415
_refine_ls_R_factor_gt                  0.0361
_refine_ls_wR_factor_gt                 0.0963
_refine_ls_wR_factor_ref                0.1065
_refine_ls_goodness_of_fit_ref          1.857
_refine_ls_restrained_S_all             1.837
_refine_ls_number_reflns                6319
_refine_ls_number_parameters            408
_refine_ls_number_restraints            382
_refine_ls_number_constraints           ?
_refine_ls_hydrogen_treatment           constr
_refine_ls_weighting_scheme             calc
_refine_ls_weighting_details            
    'w=1/[\s^2^(Fo^2^)+(0.0301P)^2^+0.1064P] where P=(Fo^2^+2Fc^2^)/3'

_atom_sites_solution_hydrogens          geom
_atom_sites_solution_primary            direct
_atom_sites_solution_secondary          difmap

_refine_ls_shift/su_max                 0.000
_refine_ls_shift/su_mean                0.000
_refine_diff_density_max                1.146
_refine_diff_density_min                -0.899
_refine_ls_extinction_method            none
_refine_ls_extinction_coef              ?
_refine_ls_abs_structure_details        
;

Refined as an inversion twin.
;
_refine_ls_abs_structure_Flack          0.45(3)

loop_
    _atom_type_symbol
    _atom_type_description
    _atom_type_scat_dispersion_real
    _atom_type_scat_dispersion_imag
    _atom_type_scat_source
    C C 0.0033 0.0016 'International Tables Vol C Tables 4.2.6.8 and 6.1.1.4'
    H H 0.0000 0.0000 'International Tables Vol C Tables 4.2.6.8 and 6.1.1.4'
    Cl Cl 0.1484 0.1585
     'International Tables Vol C Tables 4.2.6.8 and 6.1.1.4'
    F F 0.0171 0.0103 'International Tables Vol C Tables 4.2.6.8 and 6.1.1.4'
    I I -0.4742 1.8119 'International Tables Vol C Tables 4.2.6.8 and 6.1.1.4'
    O O 0.0106 0.0060 'International Tables Vol C Tables 4.2.6.8 and 6.1.1.4'
    S S 0.1246 0.1234 'International Tables Vol C Tables 4.2.6.8 and 6.1.1.4'

_computing_data_collection              'Bruker Instrument Service vV6.2.6'
_computing_cell_refinement              'SAINT V8.40B (Bruker AXS LLC, 2019)'
_computing_data_reduction               'SAINT V8.40B (Bruker AXS LLC, 2019)'
_computing_structure_solution           'SHELXT 2018/2 (Sheldrick, 2018)'
_computing_structure_refinement         'SHELXL-2018/3 (Sheldrick, 2018)'
_computing_molecular_graphics           Mercury
_computing_publication_material         'WinGX, PublCIF'

loop_
    _atom_site_type_symbol
    _atom_site_label
    _atom_site_fract_x
    _atom_site_fract_y
    _atom_site_fract_z
    _atom_site_U_iso_or_equiv
    _atom_site_adp_type
    _atom_site_calc_flag
    _atom_site_refinement_flags_adp
    _atom_site_refinement_flags_occupancy
    _atom_site_refinement_flags_posn
    _atom_site_occupancy
    _atom_site_disorder_assembly
    _atom_site_disorder_group
    C C1 0.409(3) 0.257(2) 0.0509(16) 0.040(4) Uani d . . . 1.000000 . .
    H H1A 0.347395 0.328199 -0.027436 0.048000 Uiso calc U . R 1.000000 . .
    H H1B 0.336607 0.181952 0.078292 0.048000 Uiso calc U . R 1.000000 . .
    C C2 0.394(4) 0.316(2) 0.1410(18) 0.050(4) Uani d . . . 1.000000 . .
    C C3 0.191(3) 0.3971(15) 0.1547(13) 0.060(3) Uani d . . D 1.000000 . .
    C C11 0.738(3) -0.0373(19) 0.1541(16) 0.035(4) Uani d . . . 1.000000 . .
    C C12 0.738(3) -0.126(2) 0.102(2) 0.043(4) Uani d . . . 1.000000 . .
    H H12 0.726212 -0.097979 0.017828 0.052000 Uiso calc U . R 1.000000 . .
    C C13 0.756(4) -0.257(2) 0.183(2) 0.064(6) Uani d . . . 1.000000 . .
    H H13 0.753748 -0.325057 0.156545 0.077000 Uiso calc U . R 1.000000 . .
    C C14 0.777(3) -0.295(2) 0.308(2) 0.059(5) Uani d . . . 1.000000 . .
    C C15 0.781(3) -0.203(2) 0.3508(19) 0.059(5) Uani d . . . 1.000000 . .
    H H15 0.800094 -0.234329 0.434961 0.070000 Uiso calc U . R 1.000000 . .
    C C16 0.762(3) -0.080(2) 0.2858(14) 0.038(4) Uani d . . . 1.000000 . .
    H H16 0.762015 -0.016341 0.317805 0.045000 Uiso calc U . R 1.000000 . .
    C C20 0.236(3) -0.1119(19) 0.898(2) 0.046(4) Uani d . . . 1.000000 . .
    C C30 0.806(3) 0.663(2) 0.772(2) 0.053(4) Uani d . . . 1.000000 . .
    C C51 0.638(3) 0.287(2) 0.6317(18) 0.038(4) Uani d . . . 1.000000 . .
    H H51A 0.717648 0.356850 0.613691 0.045000 Uiso calc U . R 1.000000 . .
    H H51B 0.688443 0.210991 0.710510 0.045000 Uiso calc U . R 1.000000 . .
    C C52 0.671(4) 0.232(2) 0.5332(18) 0.045(3) Uani d . . . 1.000000 . .
    C C61 0.323(3) 0.5766(18) 0.5207(17) 0.034(4) Uani d . . . 1.000000 . .
    C C62 0.296(4) 0.618(2) 0.4062(18) 0.049(5) Uani d . . . 1.000000 . .
    H H62 0.289552 0.553017 0.375945 0.058000 Uiso calc U . R 1.000000 . .
    C C63 0.273(2) 0.7715(18) 0.3169(17) 0.047(4) Uani d . . . 1.000000 . .
    H H63 0.261010 0.802343 0.232399 0.057000 Uiso calc U . R 1.000000 . .
    C C64 0.272(3) 0.8629(17) 0.3708(18) 0.050(4) Uani d . . . 1.000000 . .
    C C65 0.301(3) 0.8218(19) 0.490(2) 0.053(5) Uani d . . . 1.000000 . .
    H H65 0.301896 0.884990 0.522235 0.064000 Uiso calc U . R 1.000000 . .
    C C66 0.331(4) 0.6726(18) 0.5672(17) 0.049(5) Uani d . . . 1.000000 . .
    H H66 0.356790 0.640221 0.651009 0.058000 Uiso calc U . R 1.000000 . .
    Cl Cl2 0.5557(16) 0.4487(9) 0.1059(9) 0.109(3) Uani d . . . 1.000000 . .
    F F2 0.475(2) 0.2213(14) 0.2523(12) 0.0618(6) Uani d . . . 1.000000 . .
    F F3 0.084(2) 0.3122(13) 0.1709(11) 0.0618(6) Uani d . . D 1.000000 . .
    F F4 0.1176(13) 0.5054(8) 0.0545(7) 0.0618(6) Uani d . . . 1.000000 . .
    F F5 0.1739(13) 0.4314(8) 0.2460(7) 0.0618(6) Uani d . . . 1.000000 . .
    F F14 0.8081(15) -0.4351(9) 0.3994(7) 0.0618(6) Uani d . . . 1.000000 . .
    F F21 0.279(3) -0.1191(16) 0.7933(14) 0.090(4) Uani d . . . 1.000000 . .
    F F22 0.088(2) -0.1560(16) 0.9206(17) 0.088(4) Uani d . . . 1.000000 . .
    F F23 0.396(3) -0.1950(15) 0.9854(18) 0.105(6) Uani d . . . 1.000000 . .
    F F31 0.666(3) 0.7538(13) 0.6980(13) 0.086(4) Uani d . . . 1.000000 . .
    F F32 0.984(3) 0.7188(16) 0.7385(17) 0.088(5) Uani d . . . 1.000000 . .
    F F33 0.754(2) 0.6562(12) 0.8813(11) 0.069(3) Uani d . . . 1.000000 . .
    F F64 0.2464(15) 0.9993(9) 0.3112(7) 0.0618(6) Uani d . . . 1.000000 . .
    I I1 0.72833(7) 0.17607(5) 0.03033(4) 0.0374(3) Uani d . . . 1.000000 . .
    I I5 0.33130(7) 0.37648(5) 0.64534(4) 0.0370(3) Uani d . . . 1.000000 . .
    O O21 0.037(3) 0.1385(16) 0.8044(16) 0.065(4) Uani d . . . 1.000000 . .
    O O22 0.395(3) 0.1033(17) 0.8607(15) 0.055(4) Uani d . . . 1.000000 . .
    O O23 0.156(3) 0.0359(16) 1.0191(13) 0.058(4) Uani d . . . 1.000000 . .
    O O31 0.909(2) 0.5137(14) 0.6561(10) 0.047(3) Uani d . . . 1.000000 . .
    O O32 0.668(2) 0.4524(16) 0.8154(13) 0.048(4) Uani d . . . 1.000000 . .
    O O33 1.021(2) 0.4047(14) 0.8690(11) 0.049(3) Uani d . . . 1.000000 . .
    S S20 0.2013(8) 0.0620(5) 0.8950(4) 0.0357(11) Uani d . . . 1.000000 . .
    S S30 0.8575(8) 0.4910(5) 0.7795(4) 0.0357(11) Uani d . . . 1.000000 . .
    F F52 0.584(2) 0.3305(14) 0.4244(12) 0.0618(6) Uani d . . . 1.000000 . .
    C C53 0.648(3) 0.0967(18) 0.5812(14) 0.052(4) Uani d . P D 0.633(8) A 1
    Cl Cl52 0.9619(13) 0.2165(10) 0.5105(9) 0.070(2) Uani d . P . 0.633(8) A 1
    F F53 0.7307(19) 0.0118(12) 0.6874(9) 0.0618(6) Uani d . P D 0.633(8) A 1
    F F54 0.455(3) 0.1071(19) 0.5864(17) 0.0618(6) Uani d . P D 0.633(8) A 1
    F F55 0.702(2) 0.0392(12) 0.5018(10) 0.0618(6) Uani d . P D 0.633(8) A 1
    C C53A 0.867(6) 0.192(3) 0.501(3) 0.051(5) Uani d . P D 0.367(8) A 2
    Cl Cl2A 0.5092(18) 0.1018(11) 0.5587(10) 0.036(2) Uani d . P . 0.367(8) A
     2
    F F53A 0.878(4) 0.173(2) 0.3994(18) 0.0618(6) Uani d . P D 0.367(8) A 2
    F F54A 0.983(4) 0.084(2) 0.5868(18) 0.0618(6) Uani d . P D 0.367(8) A 2
    F F55A 0.978(4) 0.285(3) 0.472(2) 0.0618(6) Uani d . P D 0.367(8) A 2

loop_
    _atom_site_aniso_label
    _atom_site_aniso_U_11
    _atom_site_aniso_U_22
    _atom_site_aniso_U_33
    _atom_site_aniso_U_12
    _atom_site_aniso_U_13
    _atom_site_aniso_U_23
    C1 0.038(10) 0.048(9) 0.028(6) -0.007(7) 0.002(6) -0.013(6)
    C2 0.062(8) 0.046(9) 0.033(6) -0.002(7) -0.004(7) -0.014(6)
    C3 0.069(8) 0.057(8) 0.047(6) 0.006(6) -0.006(6) -0.024(5)
    C11 0.035(9) 0.030(7) 0.033(6) -0.006(6) 0.006(6) -0.008(5)
    C12 0.034(9) 0.044(8) 0.062(8) -0.013(7) 0.007(7) -0.031(6)
    C13 0.077(16) 0.055(9) 0.067(8) -0.030(10) -0.002(10) -0.025(7)
    C14 0.050(12) 0.048(8) 0.068(8) -0.004(8) -0.008(8) -0.016(6)
    C15 0.066(14) 0.058(8) 0.038(7) -0.016(9) -0.001(8) -0.007(6)
    C16 0.030(8) 0.045(7) 0.030(6) -0.006(6) -0.003(5) -0.008(5)
    C20 0.047(8) 0.028(7) 0.074(9) -0.010(5) 0.014(7) -0.032(7)
    C30 0.048(9) 0.050(9) 0.058(8) -0.015(6) 0.000(6) -0.018(7)
    C51 0.029(9) 0.034(8) 0.048(8) 0.005(6) -0.001(6) -0.021(7)
    C52 0.063(8) 0.030(7) 0.035(6) 0.002(6) 0.004(6) -0.013(5)
    C61 0.021(8) 0.030(7) 0.045(6) -0.009(6) 0.001(6) -0.011(6)
    C62 0.050(11) 0.031(7) 0.049(7) -0.003(7) 0.005(7) -0.005(6)
    C63 0.025(8) 0.035(6) 0.044(7) 0.007(6) 0.003(6) 0.012(5)
    C64 0.028(8) 0.018(5) 0.069(8) -0.006(5) 0.014(7) 0.013(5)
    C65 0.048(11) 0.022(6) 0.083(8) -0.009(7) 0.012(8) -0.017(6)
    C66 0.067(13) 0.029(7) 0.037(7) -0.009(8) 0.002(8) -0.003(5)
    Cl2 0.140(8) 0.097(5) 0.139(6) -0.058(5) 0.024(6) -0.081(5)
    F2 0.0782(15) 0.0491(13) 0.0494(13) -0.0059(11) -0.0014(11) -0.0166(10)
    F3 0.0782(15) 0.0491(13) 0.0494(13) -0.0059(11) -0.0014(11) -0.0166(10)
    F4 0.0782(15) 0.0491(13) 0.0494(13) -0.0059(11) -0.0014(11) -0.0166(10)
    F5 0.0782(15) 0.0491(13) 0.0494(13) -0.0059(11) -0.0014(11) -0.0166(10)
    F14 0.0782(15) 0.0491(13) 0.0494(13) -0.0059(11) -0.0014(11) -0.0166(10)
    F21 0.117(10) 0.095(9) 0.109(8) -0.045(7) 0.043(7) -0.085(8)
    F22 0.071(8) 0.078(9) 0.145(12) -0.042(7) 0.032(7) -0.066(9)
    F23 0.096(10) 0.050(7) 0.166(12) 0.022(7) -0.042(10) -0.054(8)
    F31 0.119(11) 0.033(6) 0.080(7) 0.001(6) -0.033(7) -0.005(5)
    F32 0.098(9) 0.074(8) 0.133(10) -0.067(7) 0.068(8) -0.067(7)
    F33 0.098(9) 0.049(5) 0.072(6) -0.019(5) 0.025(5) -0.037(5)
    F64 0.0782(15) 0.0491(13) 0.0494(13) -0.0059(11) -0.0014(11) -0.0166(10)
    I1 0.0361(6) 0.0322(6) 0.0412(5) -0.0097(5) 0.0072(4) -0.0127(5)
    I5 0.0374(6) 0.0301(5) 0.0395(5) -0.0082(5) 0.0062(4) -0.0112(4)
    O21 0.062(9) 0.045(7) 0.093(9) 0.015(6) -0.030(8) -0.043(7)
    O22 0.045(8) 0.048(9) 0.064(9) -0.020(7) 0.011(7) -0.011(8)
    O23 0.073(11) 0.060(9) 0.056(7) -0.028(8) 0.020(7) -0.035(7)
    O31 0.058(9) 0.043(7) 0.031(5) -0.008(6) 0.003(5) -0.007(5)
    O32 0.046(8) 0.045(8) 0.055(8) -0.017(7) 0.006(6) -0.019(7)
    O33 0.046(7) 0.054(7) 0.037(5) -0.005(6) -0.004(5) -0.012(5)
    S20 0.037(3) 0.032(3) 0.035(2) -0.007(2) 0.000(2) -0.011(2)
    S30 0.037(3) 0.031(2) 0.040(2) -0.008(2) 0.006(2) -0.016(2)
    F52 0.0782(15) 0.0491(13) 0.0494(13) -0.0059(11) -0.0014(11) -0.0166(10)
    C53 0.078(9) 0.030(7) 0.045(7) -0.001(7) 0.001(7) -0.020(5)
    Cl52 0.049(3) 0.076(6) 0.086(4) -0.002(3) 0.029(3) -0.044(4)
    F53 0.0782(15) 0.0491(13) 0.0494(13) -0.0059(11) -0.0014(11) -0.0166(10)
    F54 0.0782(15) 0.0491(13) 0.0494(13) -0.0059(11) -0.0014(11) -0.0166(10)
    F55 0.0782(15) 0.0491(13) 0.0494(13) -0.0059(11) -0.0014(11) -0.0166(10)
    C53A 0.061(11) 0.038(12) 0.047(11) 0.000(7) 0.012(9) -0.019(9)
    Cl2A 0.049(6) 0.031(5) 0.048(5) -0.030(4) 0.025(4) -0.026(4)
    F53A 0.0782(15) 0.0491(13) 0.0494(13) -0.0059(11) -0.0014(11) -0.0166(10)
    F54A 0.0782(15) 0.0491(13) 0.0494(13) -0.0059(11) -0.0014(11) -0.0166(10)
    F55A 0.0782(15) 0.0491(13) 0.0494(13) -0.0059(11) -0.0014(11) -0.0166(10)

_geom_special_details                   
;

All esds (except the esd in the dihedral angle between two l.s. planes)
are estimated using the full covariance matrix.  The cell esds are taken
into account individually in the estimation of esds in distances, angles
and torsion angles; correlations between esds in cell parameters are only
used when they are defined by crystal symmetry.  An approximate (isotropic)
treatment of cell esds is used for estimating esds involving l.s. planes.
;

loop_
    _geom_bond_atom_site_label_1
    _geom_bond_atom_site_label_2
    _geom_bond_site_symmetry_2
    _geom_bond_distance
    _geom_bond_publ_flag
    C1 C2 . 1.47(3) ?
    C1 I1 . 2.19(2) ?
    C2 F2 . 1.34(2) ?
    C2 C3 . 1.50(3) ?
    C2 Cl2 . 1.90(3) ?
    C3 F3 . 1.243(12) ?
    C3 F4 . 1.295(16) ?
    C3 F5 . 1.300(17) ?
    C11 C12 . 1.36(3) ?
    C11 C16 . 1.46(2) ?
    C11 I1 . 2.145(18) ?
    C12 C13 . 1.32(3) ?
    C13 C14 . 1.38(3) ?
    C14 C15 . 1.32(3) ?
    C14 F14 . 1.42(2) ?
    C15 C16 . 1.21(3) ?
    C20 F22 . 1.17(2) ?
    C20 F21 . 1.32(3) ?
    C20 F23 . 1.40(3) ?
    C20 S20 . 1.837(18) ?
    C30 F31 . 1.26(3) ?
    C30 F33 . 1.32(3) ?
    C30 F32 . 1.43(3) ?
    C30 S30 . 1.79(2) ?
    C51 C52 . 1.54(3) ?
    C51 I5 . 2.115(19) ?
    C52 F52 . 1.35(2) ?
    C52 C53 . 1.37(3) ?
    C52 C53A . 1.39(5) ?
    C52 Cl2A . 1.89(3) ?
    C52 Cl52 . 1.95(3) ?
    C61 C62 . 1.27(3) ?
    C61 C66 . 1.39(3) ?
    C61 I5 . 2.039(17) ?
    C62 C63 . 1.53(3) ?
    C63 C64 . 1.40(3) ?
    C64 F64 . 1.317(17) ?
    C64 C65 . 1.32(3) ?
    C65 C66 . 1.46(2) ?
    O21 S20 . 1.435(16) ?
    O22 S20 . 1.462(16) ?
    O23 S20 . 1.432(15) ?
    O31 S30 . 1.442(13) ?
    O32 S30 . 1.425(16) ?
    O33 S30 . 1.434(15) ?
    C53 F53 . 1.280(17) ?
    C53 F54 . 1.29(2) ?
    C53 F55 . 1.349(17) ?
    C53A F54A . 1.30(3) ?
    C53A F55A . 1.31(3) ?
    C53A F53A . 1.33(3) ?

loop_
    _geom_angle_atom_site_label_1
    _geom_angle_atom_site_label_2
    _geom_angle_atom_site_label_3
    _geom_angle_site_symmetry_1
    _geom_angle_site_symmetry_3
    _geom_angle
    _geom_angle_publ_flag
    C2 C1 I1 . . 109.6(15) ?
    F2 C2 C1 . . 112.8(19) ?
    F2 C2 C3 . . 109.2(16) ?
    C1 C2 C3 . . 118.4(19) ?
    F2 C2 Cl2 . . 100.3(16) ?
    C1 C2 Cl2 . . 113.3(16) ?
    C3 C2 Cl2 . . 100.8(14) ?
    F3 C3 F4 . . 105.8(13) ?
    F3 C3 F5 . . 109.2(15) ?
    F4 C3 F5 . . 109.8(12) ?
    F3 C3 C2 . . 100.4(17) ?
    F4 C3 C2 . . 113.2(14) ?
    F5 C3 C2 . . 117.4(14) ?
    C12 C11 C16 . . 124.4(18) ?
    C12 C11 I1 . . 116.3(13) ?
    C16 C11 I1 . . 119.0(14) ?
    C13 C12 C11 . . 113.(2) ?
    C12 C13 C14 . . 122.(2) ?
    C15 C14 C13 . . 122.(2) ?
    C15 C14 F14 . . 114.0(18) ?
    C13 C14 F14 . . 124.(2) ?
    C16 C15 C14 . . 123.(2) ?
    C15 C16 C11 . . 116.(2) ?
    F22 C20 F21 . . 100.7(18) ?
    F22 C20 F23 . . 113.(2) ?
    F21 C20 F23 . . 109.9(18) ?
    F22 C20 S20 . . 113.3(15) ?
    F21 C20 S20 . . 115.8(15) ?
    F23 C20 S20 . . 104.6(14) ?
    F31 C30 F33 . . 105.(2) ?
    F31 C30 F32 . . 105.4(19) ?
    F33 C30 F32 . . 109.4(17) ?
    F31 C30 S30 . . 117.8(16) ?
    F33 C30 S30 . . 108.9(15) ?
    F32 C30 S30 . . 109.6(15) ?
    C52 C51 I5 . . 114.1(14) ?
    F52 C52 C53 . . 123.(2) ?
    F52 C52 C53A . . 101.4(19) ?
    F52 C52 C51 . . 110.7(16) ?
    C53 C52 C51 . . 110.1(17) ?
    C53A C52 C51 . . 119.(2) ?
    F52 C52 Cl2A . . 98.1(16) ?
    C53A C52 Cl2A . . 113.7(18) ?
    C51 C52 Cl2A . . 110.8(15) ?
    F52 C52 Cl52 . . 104.0(14) ?
    C53 C52 Cl52 . . 104.4(15) ?
    C51 C52 Cl52 . . 102.0(15) ?
    C62 C61 C66 . . 119.9(18) ?
    C62 C61 I5 . . 123.1(16) ?
    C66 C61 I5 . . 116.8(13) ?
    C61 C62 C63 . . 121.(2) ?
    C64 C63 C62 . . 115.6(16) ?
    F64 C64 C65 . . 110.9(19) ?
    F64 C64 C63 . . 125.4(17) ?
    C65 C64 C63 . . 123.7(15) ?
    C64 C65 C66 . . 116.9(19) ?
    C61 C66 C65 . . 122.5(18) ?
    C11 I1 C1 . . 96.3(7) ?
    C61 I5 C51 . . 98.7(7) ?
    O23 S20 O21 . . 116.9(11) ?
    O23 S20 O22 . . 112.9(11) ?
    O21 S20 O22 . . 115.6(10) ?
    O23 S20 C20 . . 102.4(10) ?
    O21 S20 C20 . . 100.5(10) ?
    O22 S20 C20 . . 106.1(10) ?
    O32 S30 O33 . . 113.0(9) ?
    O32 S30 O31 . . 115.3(10) ?
    O33 S30 O31 . . 113.4(9) ?
    O32 S30 C30 . . 101.7(10) ?
    O33 S30 C30 . . 108.8(10) ?
    O31 S30 C30 . . 103.1(9) ?
    F53 C53 F54 . . 108.2(17) ?
    F53 C53 F55 . . 109.4(13) ?
    F54 C53 F55 . . 103.7(18) ?
    F53 C53 C52 . . 118.4(18) ?
    F54 C53 C52 . . 104.5(18) ?
    F55 C53 C52 . . 111.4(16) ?
    F54A C53A F55A . . 101.(3) ?
    F54A C53A F53A . . 108.(3) ?
    F55A C53A F53A . . 100.(3) ?
    F54A C53A C52 . . 115.(3) ?
    F55A C53A C52 . . 116.(3) ?
    F53A C53A C52 . . 115.(3) ?

loop_
    _geom_torsion_atom_site_label_1
    _geom_torsion_atom_site_label_2
    _geom_torsion_atom_site_label_3
    _geom_torsion_atom_site_label_4
    _geom_torsion_site_symmetry_1
    _geom_torsion_site_symmetry_2
    _geom_torsion_site_symmetry_3
    _geom_torsion_site_symmetry_4
    _geom_torsion
    _geom_torsion_publ_flag
    I1 C1 C2 F2 . . . . -60.(2) ?
    I1 C1 C2 C3 . . . . 170.5(14) ?
    I1 C1 C2 Cl2 . . . . 52.8(17) ?
    F2 C2 C3 F3 . . . . -79.(2) ?
    C1 C2 C3 F3 . . . . 52.(2) ?
    Cl2 C2 C3 F3 . . . . 176.5(12) ?
    F2 C2 C3 F4 . . . . 169.2(16) ?
    C1 C2 C3 F4 . . . . -60.(2) ?
    Cl2 C2 C3 F4 . . . . 64.2(15) ?
    F2 C2 C3 F5 . . . . 40.(2) ?
    C1 C2 C3 F5 . . . . 170.5(16) ?
    Cl2 C2 C3 F5 . . . . -65.4(16) ?
    C16 C11 C12 C13 . . . . 2.(3) ?
    I1 C11 C12 C13 . . . . 176.2(16) ?
    C11 C12 C13 C14 . . . . -2.(3) ?
    C12 C13 C14 C15 . . . . 0.(4) ?
    C12 C13 C14 F14 . . . . -176.(2) ?
    C13 C14 C15 C16 . . . . 2.(4) ?
    F14 C14 C15 C16 . . . . 178.(2) ?
    C14 C15 C16 C11 . . . . -1.(3) ?
    C12 C11 C16 C15 . . . . -1.(3) ?
    I1 C11 C16 C15 . . . . -174.6(16) ?
    I5 C51 C52 F52 . . . . 52.(2) ?
    I5 C51 C52 C53 . . . . -87.(2) ?
    I5 C51 C52 C53A . . . . 169.3(18) ?
    I5 C51 C52 Cl2A . . . . -55.6(17) ?
    I5 C51 C52 Cl52 . . . . 162.2(10) ?
    C66 C61 C62 C63 . . . . 0.(3) ?
    I5 C61 C62 C63 . . . . 174.9(14) ?
    C61 C62 C63 C64 . . . . -4.(3) ?
    C62 C63 C64 F64 . . . . -177.2(16) ?
    C62 C63 C64 C65 . . . . 4.(3) ?
    F64 C64 C65 C66 . . . . 179.9(18) ?
    C63 C64 C65 C66 . . . . -1.(3) ?
    C62 C61 C66 C65 . . . . 3.(3) ?
    I5 C61 C66 C65 . . . . -172.1(16) ?
    C64 C65 C66 C61 . . . . -2.(3) ?
    F22 C20 S20 O23 . . . . 64.(2) ?
    F21 C20 S20 O23 . . . . 179.6(17) ?
    F23 C20 S20 O23 . . . . -59.3(18) ?
    F22 C20 S20 O21 . . . . -57.(2) ?
    F21 C20 S20 O21 . . . . 59.(2) ?
    F23 C20 S20 O21 . . . . 180.0(16) ?
    F22 C20 S20 O22 . . . . -177.4(18) ?
    F21 C20 S20 O22 . . . . -61.8(19) ?
    F23 C20 S20 O22 . . . . 59.3(17) ?
    F31 C30 S30 O32 . . . . -60.(2) ?
    F33 C30 S30 O32 . . . . 59.5(17) ?
    F32 C30 S30 O32 . . . . 179.2(14) ?
    F31 C30 S30 O33 . . . . -179.9(18) ?
    F33 C30 S30 O33 . . . . -60.0(18) ?
    F32 C30 S30 O33 . . . . 59.6(17) ?
    F31 C30 S30 O31 . . . . 59.(2) ?
    F33 C30 S30 O31 . . . . 179.3(15) ?
    F32 C30 S30 O31 . . . . -61.0(17) ?
    F52 C52 C53 F53 . . . . -177.4(17) ?
    C51 C52 C53 F53 . . . . -44.(3) ?
    Cl52 C52 C53 F53 . . . . 65.(2) ?
    F52 C52 C53 F54 . . . . -57.(2) ?
    C51 C52 C53 F54 . . . . 77.(2) ?
    Cl52 C52 C53 F54 . . . . -174.6(13) ?
    F52 C52 C53 F55 . . . . 54.(3) ?
    C51 C52 C53 F55 . . . . -172.1(17) ?
    Cl52 C52 C53 F55 . . . . -63.3(18) ?
    F52 C52 C53A F54A . . . . -172.(2) ?
    C51 C52 C53A F54A . . . . 66.(3) ?
    Cl2A C52 C53A F54A . . . . -68.(3) ?
    F52 C52 C53A F55A . . . . 70.(3) ?
    C51 C52 C53A F55A . . . . -52.(3) ?
    Cl2A C52 C53A F55A . . . . 174.2(19) ?
    F52 C52 C53A F53A . . . . -45.(3) ?
    C51 C52 C53A F53A . . . . -167.(2) ?
    Cl2A C52 C53A F53A . . . . 59.(3) ?

loop_
    _geom_hbond_atom_site_label_D
    _geom_hbond_atom_site_label_H
    _geom_hbond_atom_site_label_A
    _geom_hbond_site_symmetry_A
    _geom_hbond_distance_DH
    _geom_hbond_distance_HA
    _geom_hbond_distance_DA
    _geom_hbond_angle_DHA
    _geom_hbond_publ_flag
    C1 H1A O33 1_454 0.97 2.39 3.16(2) 136.2 ?
    C1 H1B O23 1_554 0.97 2.54 3.40(3) 147.1 ?
    C16 H16 F55_a . 0.93 2.54 3.35(2) 146.8 ?
    C51 H51A O31 . 0.97 2.58 3.50(3) 157.4 ?
    C51 H51B O21 1_655 0.97 2.48 3.16(3) 127.2 ?
    C62 H62 F52 . 0.93 2.63 3.22(3) 121.5 ?

_shelx_res_file                         
;

TITL mo_20171_0m_a_a.res in P1
    mo_20171_0m_a_a.res
    created by SHELXL-2018/3 at 14:44:01 on 31-May-2022
REM Old TITL mo_20171_0m_a.res in P1
REM SHELXT solution in P1: R1 0.107, Rweak 0.009, Alpha 0.000
REM <I/s>   0.000 for    0 systematic absences,  Orientation as input
REM Flack x =  0.483 ( 0.008 ) from  2722 Parsons' quotients
REM Formula found by SHELXT:  C15 Cl F11 I2 O9 S7
CELL  0.71073   6.7591  10.8825  12.0888   64.618   87.054   77.103
ZERR    1.000   0.0029   0.0052   0.0058    0.021    0.021    0.020
LATT -1
SFAC C H CL F I O S
UNIT 20 12 2 16 2 6 2
TEMP 18
SIZE 0.073 0.130 0.199
L.S. 18
BOND
HTAB
LIST 4
ACTA
FMAP 2
PLAN 20
TWIN
RIGU
SIZE 0.06 0.102 0.272
OMIT 2 2 0
OMIT -1 -1 1
OMIT 1 1 -1
OMIT -2 1 0
OMIT 2 -1 0
OMIT 0 -3 -1
OMIT 0 3 1
OMIT -2 -4 0
OMIT -2 -2 0
OMIT 3 -1 -2
OMIT 2 3 1
OMIT -2 -3 -1
OMIT -3 1 2
dfix 1.33 0.01  C3 F3
DFIX 1.33 C53A F53A C53A F54A C53A F55A
DFIX 1.33 C53 F53 C53 F54 C53 F55
EADP F3 F4 F5 F53 F54 F55 F53A F54A F55A F14 F64 F2 F52
FREE Cl2A F53
FREE Cl2A F55
CONF
EQIV $1 x-1, y, z-1
HTAB C1 O33_$1
EQIV $2 x, y, z-1
HTAB C1 O23_$2
HTAB C16 F55
HTAB C51 O31
EQIV $3 x+1, y, z
HTAB C51 O21_$3
HTAB C62 F52
rem EXTI    0.000000
WGHT    0.030100    0.106400
BASF   0.45017
FVAR       0.47065   0.63265
C1    1    0.409071    0.256663    0.050939    11.00000    0.03827    0.04849 =
         0.02841   -0.01286    0.00229   -0.00722
AFIX  23
H1A   2    0.347395    0.328199   -0.027436    11.00000   -1.20000
H1B   2    0.336607    0.181952    0.078292    11.00000   -1.20000
AFIX   0
C2    1    0.394216    0.315707    0.140992    11.00000    0.06214    0.04648 =
         0.03265   -0.01410   -0.00367   -0.00195
C3    1    0.190782    0.397126    0.154735    11.00000    0.06852    0.05660 =
         0.04747   -0.02401   -0.00633    0.00632
C11   1    0.737552   -0.037327    0.154114    11.00000    0.03463    0.02999 =
         0.03272   -0.00779    0.00575   -0.00568
C12   1    0.737629   -0.126385    0.102011    11.00000    0.03381    0.04364 =
         0.06243   -0.03067    0.00698   -0.01331
AFIX  43
H12   2    0.726212   -0.097979    0.017828    11.00000   -1.20000
AFIX   0
C13   1    0.755572   -0.256978    0.183386    11.00000    0.07735    0.05509 =
         0.06650   -0.02502   -0.00204   -0.03027
AFIX  43
H13   2    0.753748   -0.325057    0.156545    11.00000   -1.20000
AFIX   0
C14   1    0.777058   -0.295129    0.307815    11.00000    0.05023    0.04772 =
         0.06775   -0.01650   -0.00755   -0.00363
C15   1    0.781244   -0.203165    0.350786    11.00000    0.06638    0.05832 =
         0.03818   -0.00708   -0.00114   -0.01630
AFIX  43
H15   2    0.800094   -0.234329    0.434961    11.00000   -1.20000
AFIX   0
C16   1    0.761714   -0.080278    0.285825    11.00000    0.03033    0.04451 =
         0.02961   -0.00843   -0.00316   -0.00618
AFIX  43
H16   2    0.762015   -0.016341    0.317805    11.00000   -1.20000
AFIX   0
C20   1    0.236208   -0.111855    0.898274    11.00000    0.04721    0.02828 =
         0.07436   -0.03189    0.01359   -0.01034
C30   1    0.805972    0.662884    0.772186    11.00000    0.04759    0.04985 =
         0.05756   -0.01808    0.00007   -0.01529
C51   1    0.638000    0.287164    0.631724    11.00000    0.02944    0.03363 =
         0.04831   -0.02130   -0.00116    0.00457
AFIX  23
H51A  2    0.717648    0.356850    0.613691    11.00000   -1.20000
H51B  2    0.688443    0.210991    0.710510    11.00000   -1.20000
AFIX   0
C52   1    0.671077    0.231712    0.533154    11.00000    0.06280    0.02966 =
         0.03464   -0.01331    0.00416    0.00151
C61   1    0.322943    0.576580    0.520655    11.00000    0.02130    0.03031 =
         0.04538   -0.01104    0.00119   -0.00850
C62   1    0.295828    0.617574    0.406236    11.00000    0.05028    0.03060 =
         0.04873   -0.00526    0.00525   -0.00293
AFIX  43
H62   2    0.289552    0.553017    0.375945    11.00000   -1.20000
AFIX   0
C63   1    0.273191    0.771524    0.316878    11.00000    0.02510    0.03485 =
         0.04375    0.01250    0.00280    0.00661
AFIX  43
H63   2    0.261010    0.802343    0.232399    11.00000   -1.20000
AFIX   0
C64   1    0.272051    0.862885    0.370850    11.00000    0.02828    0.01794 =
         0.06861    0.01294    0.01444   -0.00609
C65   1    0.300883    0.821761    0.489562    11.00000    0.04835    0.02228 =
         0.08264   -0.01670    0.01199   -0.00863
AFIX  43
H65   2    0.301896    0.884990    0.522235    11.00000   -1.20000
AFIX   0
C66   1    0.331099    0.672610    0.567228    11.00000    0.06699    0.02868 =
         0.03725   -0.00317    0.00191   -0.00901
AFIX  43
H66   2    0.356790    0.640221    0.651009    11.00000   -1.20000
AFIX   0
CL2   3    0.555678    0.448662    0.105888    11.00000    0.14011    0.09656 =
         0.13907   -0.08115    0.02362   -0.05754
F2    4    0.474531    0.221305    0.252295    11.00000    0.07823    0.04913 =
         0.04940   -0.01663   -0.00140   -0.00590
F3    4    0.083802    0.312188    0.170906    11.00000    0.07823    0.04913 =
         0.04940   -0.01663   -0.00140   -0.00590
F4    4    0.117648    0.505387    0.054535    11.00000    0.07823    0.04913 =
         0.04940   -0.01663   -0.00140   -0.00590
F5    4    0.173861    0.431385    0.245961    11.00000    0.07823    0.04913 =
         0.04940   -0.01663   -0.00140   -0.00590
F14   4    0.808106   -0.435130    0.399450    11.00000    0.07823    0.04913 =
         0.04940   -0.01663   -0.00140   -0.00590
F21   4    0.279156   -0.119082    0.793254    11.00000    0.11702    0.09469 =
         0.10928   -0.08481    0.04335   -0.04546
F22   4    0.088201   -0.155954    0.920566    11.00000    0.07067    0.07840 =
         0.14495   -0.06587    0.03228   -0.04201
F23   4    0.396251   -0.195033    0.985426    11.00000    0.09583    0.04952 =
         0.16567   -0.05420   -0.04203    0.02173
F31   4    0.665580    0.753844    0.697968    11.00000    0.11884    0.03335 =
         0.08036   -0.00455   -0.03282    0.00103
F32   4    0.984282    0.718766    0.738453    11.00000    0.09837    0.07427 =
         0.13294   -0.06726    0.06774   -0.06732
F33   4    0.753755    0.656165    0.881305    11.00000    0.09798    0.04900 =
         0.07164   -0.03743    0.02495   -0.01932
F64   4    0.246420    0.999285    0.311246    11.00000    0.07823    0.04913 =
         0.04940   -0.01663   -0.00140   -0.00590
I1    5    0.728328    0.176065    0.030330    11.00000    0.03613    0.03220 =
         0.04116   -0.01268    0.00721   -0.00968
I5    5    0.331295    0.376477    0.645343    11.00000    0.03740    0.03009 =
         0.03950   -0.01123    0.00618   -0.00824
O21   6    0.036707    0.138480    0.804385    11.00000    0.06191    0.04490 =
         0.09270   -0.04283   -0.02996    0.01502
O22   6    0.395053    0.103343    0.860660    11.00000    0.04454    0.04780 =
         0.06384   -0.01150    0.01134   -0.01988
O23   6    0.156362    0.035861    1.019135    11.00000    0.07324    0.06023 =
         0.05560   -0.03458    0.01968   -0.02841
O31   6    0.909224    0.513656    0.656087    11.00000    0.05763    0.04289 =
         0.03122   -0.00747    0.00319   -0.00823
O32   6    0.668038    0.452418    0.815351    11.00000    0.04614    0.04468 =
         0.05485   -0.01888    0.00565   -0.01676
O33   6    1.020663    0.404745    0.868981    11.00000    0.04619    0.05383 =
         0.03663   -0.01211   -0.00442   -0.00518
S20   7    0.201256    0.062023    0.895012    11.00000    0.03668    0.03174 =
         0.03491   -0.01110    0.00005   -0.00652
S30   7    0.857547    0.491024    0.779532    11.00000    0.03718    0.03056 =
         0.04044   -0.01632    0.00567   -0.00821
F52   4    0.584191    0.330501    0.424378    11.00000    0.07823    0.04913 =
         0.04940   -0.01663   -0.00140   -0.00590
PART 1
C53   1    0.648449    0.096694    0.581224    21.00000    0.07830    0.02981 =
         0.04531   -0.01994    0.00100   -0.00128
CL52  3    0.961924    0.216550    0.510508    21.00000    0.04943    0.07622 =
         0.08628   -0.04393    0.02921   -0.00178
F53   4    0.730696    0.011778    0.687421    21.00000    0.07823    0.04913 =
         0.04940   -0.01663   -0.00140   -0.00590
F54   4    0.455350    0.107150    0.586367    21.00000    0.07823    0.04913 =
         0.04940   -0.01663   -0.00140   -0.00590
F55   4    0.701977    0.039248    0.501840    21.00000    0.07823    0.04913 =
         0.04940   -0.01663   -0.00140   -0.00590
PART 2
C53A  1    0.866891    0.192340    0.501192   -21.00000    0.06136    0.03802 =
         0.04700   -0.01867    0.01154   -0.00024
CL2A  3    0.509249    0.101845    0.558691   -21.00000    0.04881    0.03091 =
         0.04772   -0.02630    0.02541   -0.02975
F53A  4    0.878141    0.172899    0.399422   -21.00000    0.07823    0.04913 =
         0.04940   -0.01663   -0.00140   -0.00590
F54A  4    0.982603    0.083998    0.586841   -21.00000    0.07823    0.04913 =
         0.04940   -0.01663   -0.00140   -0.00590
F55A  4    0.978256    0.284971    0.472162   -21.00000    0.07823    0.04913 =
         0.04940   -0.01663   -0.00140   -0.00590
PART 0
HKLF 4


REM  mo_20171_0m_a_a.res in P1
REM wR2 = 0.106473, GooF = S = 1.85729, Restrained GooF = 1.83695 for all data
REM R1 = 0.036076 for 5762 Fo > 4sig(Fo) and 0.041511 for all 6319 data
REM 408 parameters refined using 382 restraints

END

WGHT      0.0619      0.9752

REM Instructions for potential hydrogen bonds
HTAB C1 O33_$1
HTAB C1 O23_$2
HTAB C16 F55
HTAB C51 O31
HTAB C51 O21_$3
HTAB C62 F52

REM Highest difference peak  1.146,  deepest hole -0.899,  1-sigma level  0.186
Q1    1   0.8651  0.0001  0.6650  11.00000  0.05    0.88
Q2    1   0.2028  0.5440  0.0158  11.00000  0.05    0.85
Q3    1   0.2642  0.5556 -0.0065  11.00000  0.05    0.77
Q4    1   0.9879  0.2814  0.5281  11.00000  0.05    0.76
Q5    1   0.0716  0.2811  0.1444  11.00000  0.05    0.76
Q6    1   0.7763 -0.4489  0.3128  11.00000  0.05    0.66
Q7    1   0.2995  0.3763  0.5841  11.00000  0.05    0.63
Q8    1   0.0334  0.3813  0.1506  11.00000  0.05    0.60
Q9    1   0.2606  0.9937  0.3719  11.00000  0.05    0.59
Q10   1   0.7579  0.1792  0.0949  11.00000  0.05    0.57
Q11   1   0.3817 -0.1889  0.9180  11.00000  0.05    0.57
Q12   1   1.0345  0.1748  0.5243  11.00000  0.05    0.56
Q13   1   0.6703  0.0177  0.6865  11.00000  0.05    0.56
Q14   1   0.2658  0.9034  0.4544  11.00000  0.05    0.54
Q15   1   0.4143  0.2984  0.6432  11.00000  0.05    0.54
Q16   1   0.1348  0.5226  0.1072  11.00000  0.05    0.53
Q17   1   0.4569  0.6959  0.4025  11.00000  0.05    0.53
Q18   1   0.6851  0.7475  0.7614  11.00000  0.05    0.52
Q19   1   0.2270 -0.1956  0.9961  11.00000  0.05    0.52
Q20   1   0.8735  0.7447  0.6838  11.00000  0.05    0.51
;
_shelx_res_checksum                     45569

_shelx_hkl_file                         
;
  -1   0   0  167.28    6.20
  -1   0   0  188.28    6.40
   1   0   0  166.88    6.30
  -2   0   0 2780.82  168.98
   2   0   0 2715.23  169.08
  -3   0   0  981.10   34.00
  -3   0   0  923.51   33.80
  -3   0   0  920.71   34.60
  -3   0   0  983.70   33.90
   3   0   0 1067.69   34.10
   3   0   0  987.10   33.90
   3   0   0 1002.70   32.90
   3   0   0  972.80   33.70
  -4   0   0   99.09    5.40
  -4   0   0  105.19    6.40
  -4   0   0   96.79    5.50
  -4   0   0  112.09    5.70
   4   0   0  105.49    5.60
   4   0   0  100.29    5.30
   4   0   0  101.09    5.50
   4   0   0  108.09    4.30
  -5   0   0  339.97   13.90
  -5   0   0  334.17   13.70
  -5   0   0  312.17   13.50
  -5   0   0  318.57   13.90
   5   0   0  332.87   11.90
   5   0   0  337.57   13.80
   5   0   0  330.57   13.70
   5   0   0  329.57   13.40
  -6   0   0   39.00    4.70
  -6   0   0   40.60    4.30
  -6   0   0   35.40    4.40
   6   0   0   32.80    4.50
   6   0   0   37.50    4.30
   6   0   0   40.60    4.40
  -7   0   0   71.09    6.10
  -7   0   0   74.39    6.10
  -7   0   0   90.39    6.50
   7   0   0   76.99    6.20
   7   0   0   82.99    6.00
  -8   0   0   33.70    4.90
   8   0   0   34.10    4.80
   8  -1   0    6.60    2.60
  -8   1   0    7.80    3.00
  -8   1   0   12.90    3.30
   7  -1   0   60.89    5.40
   7  -1   0   60.49    5.10
  -7   1   0   62.99    5.60
  -7   1   0   63.09    5.50
  -7   1   0   45.90    5.10
   6  -1   0    8.40    2.40
   6  -1   0   11.60    2.60
   6  -1   0    8.70    2.30
  -6   1   0   10.80    2.60
  -6   1   0   10.00    2.80
  -6   1   0   10.50    3.10
   5  -1   0  125.99    6.30
   5  -1   0  112.59    6.40
   5  -1   0  114.49    6.50
  -5   1   0  111.79    6.70
  -5   1   0  104.99    6.50
  -5   1   0  115.99    6.40
  -5   1   0  117.29    6.70
   4  -1   0  516.55   19.10
   4  -1   0  491.65   18.90
   4  -1   0  515.65   18.70
  -4   1   0  487.45   19.10
  -4   1   0  497.25   19.20
  -4   1   0  517.05   18.90
  -4   1   0  511.65   19.00
   3  -1   0   17.20    2.20
   3  -1   0   21.30    2.10
   3  -1   0   18.50    1.50
   3  -1   0   17.40    2.00
  -3   1   0   22.20    2.40
  -3   1   0   15.50    1.40
  -3   1   0   15.50    2.20
  -3   1   0   15.90    1.90
  -3   1   0   14.30    1.90
   2  -1   0  122.39    5.30
   2  -1   0  127.19    5.20
   2  -1   0  127.59    5.60
   2  -1   0  140.59    5.60
  -2   1   0  122.39    5.50
  -2   1   0  130.29    4.90
  -2   1   0  125.69    5.30
  -2   1   0  130.39    5.40
  -2   1   0  129.49    5.60
   1  -1   0   47.50    2.20
   1  -1   0   45.20    2.30
   1  -1   0   54.69    2.40
   1  -1   0   44.70    2.10
  -1   1   0   42.30    2.30
  -1   1   0   51.69    2.40
  -1   1   0   44.10    2.10
  -1   1   0   49.00    2.10
  -1   1   0   48.90    2.20
   2   1   0 1336.87   45.00
  -3  -1   0  959.70   33.40
  -3  -1   0  920.71   33.00
  -3  -1   0  970.70   33.30
   3   1   0 1011.70   33.50
   3   1   0  937.81   33.10
   3   1   0  969.20   33.40
  -4  -1   0 1340.47   47.00
  -4  -1   0 1503.05   47.60
  -4  -1   0 1283.17   48.60
  -4  -1   0 1303.07   47.10
   4   1   0 1389.76   45.80
   4   1   0 1414.46   47.40
   4   1   0 1353.86   47.10
   4   1   0 1371.66   47.40
  -5  -1   0  207.08    9.70
  -5  -1   0  229.78   10.10
  -5  -1   0  217.08    9.70
  -5  -1   0  209.88   10.00
   5   1   0  215.78    8.10
   5   1   0  224.68   10.00
   5   1   0  211.58    9.70
  -6  -1   0  367.06   20.40
  -6  -1   0  398.36   16.50
  -6  -1   0  381.26   16.90
  -6  -1   0  411.76   16.80
   6   1   0  400.76   14.30
   6   1   0  418.26   16.60
   6   1   0  402.46   17.20
   6   1   0  418.66   17.00
  -7  -1   0   15.50    3.20
  -7  -1   0   10.90    3.70
  -7  -1   0   25.70    4.00
   7   1   0   21.20    3.80
  -8  -1   0   90.29   10.60
  -8  -1   0   91.99    6.80
   8   1   0   75.79    6.60
   7  -2   0   22.30    3.40
   7  -2   0   23.70    4.00
  -7   2   0   20.20    4.00
  -7   2   0   19.50    3.60
  -7   2   0   17.80    4.50
   6  -2   0  170.28    9.20
   6  -2   0  159.28    8.70
   6  -2   0  167.88    8.50
  -6   2   0  175.38    9.10
  -6   2   0  171.38    9.40
  -6   2   0  148.99    9.20
   5  -2   0   21.60    3.20
   5  -2   0   27.60    3.20
   5  -2   0   18.50    2.70
  -5   2   0   18.80    3.20
  -5   2   0   13.60    2.40
  -5   2   0   17.20    3.10
  -5   2   0   17.70    2.90
   4  -2   0  762.52   28.00
   4  -2   0  811.42   28.40
   4  -2   0  753.42   28.00
  -4   2   0  782.62   28.10
  -4   2   0  809.02   27.10
  -4   2   0  816.52   28.30
  -4   2   0  780.22   28.60
  -4   2   0  731.83   32.10
   3  -2   0   11.40    2.00
   3  -2   0   10.40    1.70
   3  -2   0   12.80    2.10
   3  -2   0   14.50    1.80
  -3   2   0   10.60    1.70
  -3   2   0   12.70    1.50
  -3   2   0   16.40    2.40
  -3   2   0   13.20    2.20
  -3   2   0    9.10    1.60
   2  -2   0   38.60    2.60
   2  -2   0   32.80    2.20
   2  -2   0   35.40    2.60
   2  -2   0   38.10    2.30
  -2   2   0   34.10    2.60
  -2   2   0   36.10    2.60
  -2   2   0   30.70    2.20
  -2   2   0   31.60    2.20
  -2   2   0   32.10    2.00
  -1   2   0 1036.30   76.89
   0  -2   0  128.89    5.20
   0  -2   0  131.29    5.10
   0  -2   0  140.69    5.10
   0   2   0  133.09    5.10
   0   2   0  144.39    5.10
   0   2   0  135.19    5.10
  -1  -2   0 3864.71  187.18
  -2  -2   0   35.80    2.40
  -2  -2   0   36.60    1.80
  -2  -2   0   35.40    2.20
   2   2   0   36.80    2.40
   2   2   0   36.20    2.50
   2   2   0   37.60    2.30
  -3  -2   0 2731.23  201.58
   3   2   0 2753.32  204.58
  -4  -2   0  555.64   19.90
  -4  -2   0  527.15   19.50
  -4  -2   0  517.85   20.00
   4   2   0  533.45   19.80
   4   2   0  526.95   19.90
   4   2   0  511.65   19.50
  -5  -2   0   66.99    4.80
  -5  -2   0   58.89    4.10
  -5  -2   0   58.99    4.60
  -5  -2   0   62.49    4.30
   5   2   0   60.09    4.60
   5   2   0   70.29    4.80
   5   2   0   60.09    3.10
   5   2   0   66.19    4.60
  -6  -2   0   26.60    3.80
  -6  -2   0   27.20    3.20
  -6  -2   0   31.40    3.70
  -6  -2   0   26.30    3.20
   6   2   0   26.50    3.70
   6   2   0   23.20    3.70
   6   2   0   23.40    3.30
   6   2   0   28.40    2.10
  -7  -2   0   14.90    3.30
  -7  -2   0   14.70    4.00
  -7  -2   0   17.80    3.30
   7   2   0   12.10    3.00
   7   2   0   22.10    4.10
   7   2   0   17.30    1.70
  -8  -2   0   17.90    4.00
  -8  -2   0   15.60    3.30
   8   2   0   16.60    5.40
   8   2   0   20.20    3.60
   7  -3   0   23.10    3.60
  -7   3   0   26.00    4.30
   6  -3   0  251.67   11.40
   6  -3   0  249.48   11.70
   6  -3   0  254.77   12.40
  -6   3   0  216.58   12.40
  -6   3   0  276.37   12.20
  -6   3   0  245.48   12.50
   5  -3   0   22.60    3.40
   5  -3   0   21.00    3.00
   5  -3   0   20.90    3.00
  -5   3   0   25.40    3.80
  -5   3   0   23.10    3.20
  -5   3   0   23.30    3.80
  -5   3   0   17.50    2.20
  -5   3   0   25.90    3.40
   4  -3   0  274.87   12.00
   4  -3   0  275.67   11.40
   4  -3   0  279.87   11.20
  -4   3   0  272.77   12.10
  -4   3   0  270.67   10.80
  -4   3   0  278.17   11.70
  -4   3   0  284.07   12.30
   3  -3   0  201.98    9.70
   3  -3   0  218.28    9.60
  -3   3   0  215.38    9.20
  -3   3   0  214.18    9.60
  -3   3   0  222.78    9.10
  -3   3   0  231.18    9.10
  -3   3   0  216.88    9.60
   2  -3   0    7.90    1.30
   2  -3   0    7.90    1.70
   2  -3   0    5.40    1.10
  -2   3   0    7.70    1.30
  -2   3   0    7.40    1.30
  -2   3   0    7.80    1.70
  -2   3   0    9.70    1.80
  -2   3   0    9.40    1.40
   1  -3   0 1219.68   42.30
   1  -3   0 1272.27   42.40
   0  -3   0  890.11   30.90
   0  -3   0  934.21   31.10
  -1  -3   0 1103.39   37.10
  -2  -3   0   12.50    1.60
  -2  -3   0   12.80    1.10
  -2  -3   0   11.80    1.30
   2   3   0    7.60    1.40
  -3  -3   0  188.48    8.00
  -3  -3   0  201.78    8.50
  -3  -3   0  202.18    7.50
   3   3   0  204.48    8.40
   3   3   0  191.08    8.40
   3   3   0  198.78    8.80
  -4  -3   0  241.98    9.40
  -4  -3   0  233.38   10.10
  -4  -3   0  251.77   10.60
   4   3   0  264.97   11.20
   4   3   0  256.77   10.70
   4   3   0  243.48   10.40
  -5  -3   0  184.78    8.90
  -5  -3   0  205.88    9.60
   5   3   0  191.48    9.30
   5   3   0  205.78    9.60
   5   3   0  200.28    9.70
  -6  -3   0   53.49    4.70
  -6  -3   0   36.40    4.20
  -6  -3   0   41.70    3.80
   6   3   0   57.49    4.90
   6   3   0   49.00    4.50
   6   3   0   53.09    4.60
   6   3   0   47.90    2.80
  -7  -3   0  154.38    9.00
  -7  -3   0  140.89    8.10
   7   3   0  146.09    6.20
   7   3   0  152.68    9.10
   7   3   0  145.69    8.70
  -8  -3   0   15.90    3.20
  -8  -3   0    9.50    2.00
  -8  -3   0   13.90    3.30
   8   3   0   10.80    3.10
   8   3   0   14.80    1.50
   8   3   0   10.10    3.30
   7  -4   0    6.60    2.70
   7  -4   0    2.50    2.10
  -7   4   0    2.50    2.10
  -7   4   0    1.80    2.80
   6  -4   0   73.89    5.60
   6  -4   0   70.09    5.10
   6  -4   0   66.99    5.50
  -6   4   0   56.19    4.20
  -6   4   0   66.99    5.90
  -6   4   0   72.19    5.50
   5  -4   0  115.19    6.20
   5  -4   0  101.49    6.20
   5  -4   0  106.49    6.70
  -5   4   0   84.59   10.10
  -5   4   0  119.09    6.80
  -5   4   0  112.09    5.80
  -5   4   0  116.09    7.40
   4  -4   0    7.00    1.80
   4  -4   0    6.20    2.20
   4  -4   0    2.40    1.70
   4  -4   0    2.50    1.50
  -4   4   0    4.70    1.70
  -4   4   0    4.20    2.10
  -4   4   0    7.50    1.90
  -4   4   0    3.60    2.10
  -4   4   0    4.10    1.40
   3  -4   0  678.53   23.60
   3  -4   0  683.93   24.10
   3  -4   0  670.43   24.50
   3  -4   0  642.64   24.70
  -3   4   0  659.53   23.60
  -3   4   0  630.24   23.90
  -3   4   0  649.14   24.60
  -3   4   0  695.23   24.00
  -3   4   0  654.93   24.80
   2  -4   0   52.29    3.00
   2  -4   0   47.50    3.50
   2  -4   0   50.19    3.40
   2  -4   0   46.90    2.90
  -2   4   0   48.30    3.70
  -2   4   0   51.69    3.20
  -2   4   0   49.20    3.10
  -2   4   0   45.50    4.00
  -2   4   0   51.59    3.60
   0  -4   0  316.77   11.80
   0  -4   0  306.67   11.40
   0  -4   0  297.57   11.50
   0   4   0  331.47   11.60
   0   4   0  312.37   11.40
   0   4   0  306.67   11.50
  -1  -4   0 1083.19   36.00
  -1  -4   0 1034.50   36.00
  -1  -4   0 1079.79   35.70
   1   4   0 1031.70   36.00
  -2  -4   0  948.91   32.00
  -2  -4   0  955.70   31.60
  -2  -4   0  925.01   32.00
  -2  -4   0  967.60   32.40
   2   4   0  957.50   32.30
   2   4   0  925.71   31.20
   2   4   0  869.51   33.10
  -3  -4   0  316.27   12.00
  -3  -4   0  302.57   11.10
  -3  -4   0  283.57   11.40
   3   4   0  283.67   11.90
   3   4   0  293.27   11.80
   3   4   0  319.17   12.70
  -4  -4   0 1168.58   39.40
  -4  -4   0 1150.98   40.20
  -4  -4   0 1213.48   40.90
   4   4   0 1151.58   40.80
   4   4   0 1123.89   41.00
   4   4   0 1138.39   44.90
  -5  -4   0  369.56   14.80
  -5  -4   0  333.37   14.10
   5   4   0  357.76   15.20
   5   4   0  335.17   14.50
   5   4   0  358.06   15.30
  -6  -4   0    6.20    3.40
  -6  -4   0    7.70    2.40
   6   4   0    8.70    2.50
   6   4   0   13.30    2.90
  -7  -4   0  245.98   11.80
  -7  -4   0  223.38   10.50
  -7  -4   0  210.08    9.00
   7   4   0  211.98    8.70
   7   4   0  216.28   11.60
   7   4   0  204.98   11.10
  -8  -4   0    0.80    1.30
  -8  -4   0    0.10    1.90
  -8  -4   0    4.80    3.40
   8   4   0    2.00    1.00
   8   4   0    3.10    2.30
   8   4   0    1.20    2.30
   6  -5   0    0.50    1.50
   6  -5   0    0.70    2.00
   6  -5   0   -4.90    2.10
  -6   5   0   -1.30    1.10
  -6   5   0    0.10    1.60
   5  -5   0  226.68   10.40
   5  -5   0  221.48   11.30
   5  -5   0  214.58   10.10
  -5   5   0  246.48   11.20
  -5   5   0  212.98   11.80
  -5   5   0  241.98   11.80
  -5   5   0  222.08   10.00
   4  -5   0   11.50    2.80
   4  -5   0    7.70    2.40
   4  -5   0    6.00    1.70
  -4   5   0   10.70    2.10
  -4   5   0    8.60    2.60
  -4   5   0   10.60    2.70
  -4   5   0    8.40    2.30
  -4   5   0    6.70    1.90
   3  -5   0  355.76   13.60
   3  -5   0  349.67   14.80
   3  -5   0  345.87   13.50
   3  -5   0  339.77   14.50
  -3   5   0  359.26   13.90
  -3   5   0  355.16   14.10
  -3   5   0  342.87   14.00
  -3   5   0  352.96   15.00
  -3   5   0  364.86   14.80
   2  -5   0  273.37   10.60
   2  -5   0  260.27   11.50
   2  -5   0  291.37   11.70
   2  -5   0  285.97   10.70
  -2   5   0  271.27   11.60
  -2   5   0  267.97   11.10
  -2   5   0  288.87   12.00
  -2   5   0  261.57   11.00
   1  -5   0    0.70    0.80
   1  -5   0    1.70    1.20
   1  -5   0    1.00    1.10
   1  -5   0    1.20    0.90
  -1   5   0    6.10    1.40
  -1   5   0    1.90    1.20
  -1   5   0    2.00    1.00
   0  -5   0  234.48    9.60
   0  -5   0  257.37   10.30
   0  -5   0  255.77   10.20
   0   5   0  266.97   10.10
   0   5   0  263.97    9.90
   0   5   0  263.77   11.90
  -1  -5   0  342.77   13.00
  -1  -5   0  335.47   12.70
  -1  -5   0  347.77   12.60
  -1  -5   0  348.17   12.90
   1   5   0  361.06   12.70
   1   5   0  337.57   12.80
  -2  -5   0 1206.68   41.20
  -2  -5   0 1205.98   40.40
  -2  -5   0 1205.48   40.70
  -2  -5   0 1179.78   40.80
   2   5   0 1197.78   41.00
   2   5   0 1201.68   41.30
   2   5   0 1176.58   40.10
  -3  -5   0  871.81   32.90
  -3  -5   0  970.10   32.40
  -3  -5   0  978.00   33.20
  -3  -5   0  953.10   31.90
   3   5   0  906.61   33.10
   3   5   0  940.21   33.00
  -4  -5   0  198.88    8.00
  -4  -5   0  192.28    9.00
  -4  -5   0  205.48    9.20
   4   5   0  179.28    8.80
   4   5   0  187.48    9.10
   4   5   0  207.88   13.70
  -5  -5   0  452.45   16.90
  -5  -5   0  490.25   18.60
  -5  -5   0  450.45   18.20
   5   5   0  447.76   18.50
   5   5   0  471.45   19.30
   5   5   0  444.26   18.30
  -6  -5   0   19.20    3.30
   6   5   0   17.80    3.40
   6   5   0   17.10    3.70
  -7  -5   0  120.99    7.80
  -7  -5   0  101.39    6.30
   7   5   0  102.79    7.90
   7   5   0  101.69    7.30
  -8  -5   0   68.19    3.00
  -8  -5   0   67.69    5.50
   8   5   0   73.59    4.10
   8   5   0   73.99    6.90
   8   5   0   74.59   10.80
   6  -6   0   10.30    3.30
  -6   6   0   17.40    3.60
  -6   6   0   10.90    3.20
   5  -6   0  161.78    8.40
   5  -6   0  172.08    8.40
   5  -6   0  182.78   10.10
  -5   6   0  154.88    9.80
  -5   6   0  194.48    9.70
  -5   6   0  161.48    8.30
   4  -6   0   18.40    2.70
   4  -6   0   15.80    3.60
  -4   6   0   14.20    3.30
  -4   6   0   17.60    3.00
  -4   6   0   13.20    2.80
  -4   6   0   16.10    3.10
   3  -6   0   -0.30    1.20
   3  -6   0    0.30    1.50
   3  -6   0   -0.50    1.50
   3  -6   0    0.50    1.20
  -3   6   0    0.30    1.20
  -3   6   0    2.00    1.90
  -3   6   0    0.50    1.40
  -3   6   0    3.10    2.00
  -3   6   0    1.30    1.30
   2  -6   0  430.76   15.80
   2  -6   0  412.66   17.10
   2  -6   0  441.16   17.20
   2  -6   0  434.76   15.90
  -2   6   0  434.06   17.10
  -2   6   0  416.16   16.40
  -2   6   0  425.86   17.50
   1  -6   0  347.57   12.90
   1  -6   0  334.87   12.60
   1  -6   0  350.66   13.90
  -1   6   0  341.87   13.20
  -1   6   0  342.87   13.60
  -1   6   0  322.97   13.20
   0  -6   0  482.75   18.20
   0  -6   0  473.35   17.50
   0  -6   0  497.05   17.70
   0  -6   0  492.75   18.50
   0   6   0  495.55   18.00
   0   6   0  489.65   17.90
   0   6   0  490.55   18.00
  -1  -6   0  197.38    8.60
  -1  -6   0  207.78    8.10
  -1  -6   0  201.98    8.40
   1   6   0  195.88    8.50
   1   6   0  200.88    8.40
   1   6   0  205.78    8.30
  -2  -6   0  312.17   11.90
  -2  -6   0  300.77   11.60
  -2  -6   0  299.37   11.40
   2   6   0  304.07   11.30
   2   6   0  314.47   12.10
   2   6   0  290.27   12.10
  -3  -6   0  596.74   21.10
  -3  -6   0  621.14   21.60
  -3  -6   0  594.84   21.50
  -3  -6   0  614.14   22.20
   3   6   0  588.24   22.10
   3   6   0  577.64   22.30
  -4  -6   0   11.90    2.00
  -4  -6   0   13.90    2.20
  -4  -6   0   12.00    1.90
  -4  -6   0   12.30    2.40
   4   6   0   20.50    3.00
   4   6   0   14.60    3.20
   4   6   0   14.30    2.60
  -5  -6   0   90.69    5.30
  -5  -6   0   91.89    6.00
   5   6   0   82.69    5.70
   5   6   0   75.69    5.70
   5   6   0   82.09    6.60
  -6  -6   0  171.28    9.50
  -6  -6   0  177.38    8.00
   6   6   0  176.18    9.60
   6   6   0  198.68   10.90
  -7  -6   0    0.80    2.10
  -7  -6   0    0.60    1.40
   7   6   0   -2.40    1.90
   7   6   0    1.70    2.10
  -8  -6   0  112.09    7.00
  -8  -6   0  123.19    8.50
   8   6   0  108.99    8.40
   8   6   0  112.49    8.80
   5  -7   0   15.80    4.10
   5  -7   0   11.10    2.30
   5  -7   0   19.60    2.90
  -5   7   0   18.30    3.50
  -5   7   0   18.70    4.00
   4  -7   0   72.49    6.00
   4  -7   0   76.89    4.80
   4  -7   0   69.69    4.60
  -4   7   0   72.69    6.00
   3  -7   0   39.40    3.20
   3  -7   0   44.80    4.40
   3  -7   0   47.80    3.50
  -3   7   0   40.80    4.70
  -3   7   0   42.40    3.70
  -3   7   0   36.80    3.70
  -3   7   0   41.30    4.40
   2  -7   0  497.25   19.60
   2  -7   0  495.05   19.60
   2  -7   0  474.25   17.90
  -2   7   0  486.85   19.90
  -2   7   0  470.05   19.90
  -2   7   0  494.05   18.70
  -2   7   0  449.76   18.60
  -2   7   0  514.35   19.50
   1  -7   0  316.67   12.40
   1  -7   0  325.97   13.70
   1  -7   0  328.97   13.50
   1  -7   0  308.47   12.10
  -1   7   0  301.37   12.90
  -1   7   0  333.77   13.40
  -1   7   0  333.37   13.00
   0  -7   0   96.29    5.00
   0  -7   0   95.69    5.70
   0  -7   0  105.59    5.60
   0  -7   0   95.19    4.80
   0   7   0  101.89    5.30
   0   7   0  107.89    5.50
   0   7   0   89.79    5.20
  -1  -7   0  620.54   22.40
  -1  -7   0  616.94   22.90
  -1  -7   0  616.44   22.30
  -1  -7   0  620.84   23.80
   1   7   0  625.74   22.50
   1   7   0  626.74   22.30
   1   7   0  596.24   22.60
  -2  -7   0  153.88    7.00
  -2  -7   0  162.68    7.50
  -2  -7   0  157.38    7.00
  -2  -7   0  160.58    7.50
   2   7   0  157.68    6.90
   2   7   0  155.68    7.60
   2   7   0  168.38    7.60
  -3  -7   0   28.50    3.30
  -3  -7   0   24.60    2.40
  -3  -7   0   22.60    2.50
   3   7   0   21.10    2.90
   3   7   0   26.10    3.30
  -4  -7   0  390.36   14.60
  -4  -7   0  404.36   16.20
  -4  -7   0  396.76   15.40
  -4  -7   0  397.76   15.30
   4   7   0  371.16   16.20
   4   7   0  407.86   16.30
  -5  -7   0    9.90    2.10
  -5  -7   0    9.50    2.10
  -5  -7   0    8.80    1.70
   5   7   0    9.90    3.10
   5   7   0    8.70    2.60
  -6  -7   0  270.37   11.40
  -6  -7   0  268.57   11.00
  -6  -7   0  272.97   17.20
   6   7   0  274.27   14.20
   6   7   0  277.77   13.20
  -7  -7   0   24.80    7.00
   7   7   0   16.70    4.00
   5  -8   0   17.30    2.70
   5  -8   0   22.00    2.80
   5  -8   0   21.10    4.60
  -5   8   0   19.10    4.10
   4  -8   0   74.99    4.60
   4  -8   0   71.89    4.80
   4  -8   0   83.89    7.10
  -4   8   0   72.49    6.40
   3  -8   0  146.59    7.50
   3  -8   0  148.29    8.80
   3  -8   0  141.59    6.80
  -3   8   0  141.79    8.60
  -3   8   0  142.59    7.90
   2  -8   0   24.10    2.80
   2  -8   0   28.80    3.30
   2  -8   0   24.30    4.00
  -2   8   0   26.60    3.80
  -2   8   0   24.20    3.20
  -2   8   0   20.80    3.00
   1  -8   0  149.09    8.00
   1  -8   0  140.39    8.60
   1  -8   0  127.49    6.40
  -1   8   0  138.19    7.30
  -1   8   0  141.19    7.20
  -1   8   0  143.09    7.50
   0  -8   0   20.00    2.50
   0  -8   0   15.30    2.90
   0  -8   0   18.20    2.90
   0   8   0   13.30    2.50
   0   8   0   19.40    2.60
   0   8   0   14.90    2.40
  -1  -8   0  333.27   13.10
  -1  -8   0  325.87   13.70
  -1  -8   0  330.07   13.30
   1   8   0  306.97   13.30
   1   8   0  330.27   13.60
   1   8   0  342.97   13.20
  -2  -8   0  583.34   21.40
  -2  -8   0  581.74   22.10
  -2  -8   0  574.54   21.80
  -2  -8   0  582.14   21.50
   2   8   0  566.84   22.20
   2   8   0  602.24   22.30
   2   8   0  605.14   22.20
   2   8   0  606.04   21.50
  -3  -8   0   30.10    2.70
  -3  -8   0   28.70    2.90
  -3  -8   0   31.40    3.10
  -3  -8   0   31.40    3.40
   3   8   0   27.20    3.20
   3   8   0   27.80    2.10
   3   8   0   28.40    3.40
  -4  -8   0  234.78   10.30
  -4  -8   0  232.68    9.60
  -4  -8   0  252.07   11.20
  -4  -8   0  221.38   10.10
   4   8   0  237.58   11.20
  -5  -8   0    2.60    1.60
  -5  -8   0    2.10    1.50
  -5  -8   0    3.00    2.20
  -5  -8   0    1.10    1.20
   5   8   0    2.90    2.10
   5   8   0    0.10    2.30
  -6  -8   0   73.69    4.90
  -6  -8   0   65.29    5.90
  -6  -8   0   71.09    4.30
   6   8   0   81.19    6.40
   6   8   0   78.09    7.20
  -7  -8   0   33.10    6.80
  -7  -8   0   37.00    3.50
  -7  -8   0   38.50    3.20
   7   8   0   46.60    6.60
   7   8   0   43.20    7.70
   4  -9   0   25.50    3.50
   4  -9   0   29.60    5.20
   4  -9   0   39.40    4.60
  -4   9   0   32.20    4.40
  -4   9   0   36.40    7.20
   3  -9   0   49.30    4.70
   3  -9   0   48.80    4.60
   3  -9   0   37.70    5.40
  -3   9   0   52.39    5.30
  -3   9   0   53.29    4.80
   2  -9   0    4.30    1.60
   2  -9   0    2.10    2.40
  -2   9   0   -0.50    1.90
  -2   9   0    5.90    2.20
   1  -9   0   26.10    3.80
   1  -9   0   30.70    4.30
   1  -9   0   27.10    2.80
  -1   9   0   21.40    3.10
  -1   9   0   31.10    3.70
  -1   9   0   24.70    3.30
   0  -9   0  116.99    6.10
   0  -9   0  125.99    7.40
   0  -9   0  118.09    5.80
   0   9   0  131.39    6.90
   0   9   0  123.29    6.70
   0   9   0  111.29    6.60
  -1  -9   0  112.29    5.70
  -1  -9   0  111.89    6.40
  -1  -9   0  109.69    6.70
  -1  -9   0  108.49    6.00
   1   9   0  107.09    6.10
   1   9   0  122.39    6.70
   1   9   0  118.39    6.50
   1   9   0   98.29    6.20
  -2  -9   0  363.36   14.90
  -2  -9   0  369.76   15.50
  -2  -9   0  368.16   14.80
   2   9   0  371.06   14.80
   2   9   0  385.26   14.80
   2   9   0  355.26   15.30
   2   9   0  387.86   15.50
  -3  -9   0   20.20    3.00
  -3  -9   0   25.60    3.60
  -3  -9   0   26.00    2.70
  -3  -9   0   24.40    2.80
   3   9   0   23.40    3.50
   3   9   0   22.90    2.20
  -4  -9   0  111.99    5.70
  -4  -9   0  102.89    6.70
  -4  -9   0  108.89    6.30
   4   9   0  110.39    7.10
  -5  -9   0   91.99    6.50
  -5  -9   0   85.19    4.90
  -5  -9   0   92.19    5.70
   5   9   0   90.69    8.10
   5   9   0   78.89    6.50
  -6  -9   0    1.10    2.00
  -6  -9   0    7.10    2.30
   6   9   0   -0.10    2.80
   6   9   0    3.30    3.60
   3 -10   0   35.90    3.30
   3 -10   0   25.00    4.70
   3 -10   0   30.80    2.90
  -3  10   0   26.40    4.50
  -3  10   0   28.00    4.00
   2 -10   0  169.28    9.20
   2 -10   0  200.68    8.70
   2 -10   0  206.18   11.40
  -2  10   0  210.78   10.40
  -2  10   0  236.78   11.30
   1 -10   0    4.50    2.30
   1 -10   0    6.90    1.80
   1 -10   0    5.00    4.70
  -1  10   0    9.30    2.80
  -1  10   0    8.50    2.50
   0 -10   0  194.18   10.70
   0 -10   0  208.08    9.10
   0 -10   0  192.28   10.50
   0  10   0  210.18    9.90
   0  10   0  206.08   10.10
  -1 -10   0   23.70    3.50
  -1 -10   0   21.40    2.50
  -1 -10   0   24.80    3.80
   1  10   0   16.30    2.80
   1  10   0   26.10    3.50
   1  10   0   18.80    3.30
  -2 -10   0  123.69    7.30
  -2 -10   0  118.89    6.60
   2  10   0  110.09    6.40
   2  10   0  107.19    6.20
   2  10   0  119.89    7.00
  -3 -10   0   71.69    5.30
  -3 -10   0   68.49    4.60
  -3 -10   0   74.19    5.40
  -3 -10   0   69.99    4.60
   3  10   0   73.69    5.00
   3  10   0   71.39    5.60
  -4 -10   0   12.70    2.90
  -4 -10   0   15.70    2.90
  -4 -10   0   10.40    2.10
  -4 -10   0    7.40    1.80
   4  10   0   10.90    2.70
  -5 -10   0  101.79    7.10
  -5 -10   0  107.89    6.60
  -5 -10   0  102.69    5.60
   5  10   0  109.09    9.40
   5  10   0  107.99    7.70
  -6 -10   0   32.50    3.10
  -6 -10   0   38.40    5.00
  -6 -10   0   32.30    4.20
   1 -11   0    0.40    1.20
   1 -11   0    0.10    1.40
   1 -11   0    1.20    2.40
  -1  11   0    5.50    2.40
  -1  11   0    4.40    2.00
   0 -11   0   44.00    4.90
   0 -11   0   42.80    3.90
   0  11   0   46.70    4.40
   0  11   0   38.20    4.20
  -1 -11   0   88.19    4.90
  -1 -11   0   81.59    5.40
   1  11   0   81.09    5.90
   1  11   0   88.49    6.00
   1  11   0   88.59    5.90
  -2 -11   0   -0.40    1.40
  -2 -11   0    0.60    1.20
  -2 -11   0    1.20    1.60
  -2 -11   0   -0.40    1.70
   2  11   0   -1.10    1.40
   2  11   0    0.60    1.50
   2  11   0   -0.40    1.30
  -3 -11   0   99.49    5.80
  -3 -11   0  102.09    6.80
  -3 -11   0   92.99    5.90
   3  11   0  104.89    7.00
   3  11   0   93.09    5.40
  -4 -11   0   20.90    3.10
  -4 -11   0   28.80    3.00
  -4 -11   0   28.90    4.20
  -4 -11   0   24.00    3.70
   4  11   0   25.30    4.20
  -5 -11   0   80.19    6.10
  -5 -11   0   88.89    5.20
  -5 -11   0   84.49    6.40
   5  11   0   82.69    7.00
   5  11   0   85.39    8.90
  -1 -12   0  145.29    7.90
  -1 -12   0  138.79    8.90
  -1 -12   0  121.59    6.40
   1  12   0  140.59    8.10
   1  12   0  140.69    8.30
  -2 -12   0   15.80    3.70
  -2 -12   0   20.70    2.70
   2  12   0   13.50    3.50
   2  12   0   18.00    3.50
  -3 -12   0   68.79    5.40
  -3 -12   0   78.99    6.20
  -3 -12   0   71.69    5.40
   3  12   0   72.49    4.70
   4  11  -1  124.29    8.30
  -4 -11   1  122.09    7.70
  -4 -11   1  115.79    6.20
  -4 -11   1  120.29    7.10
   3  11  -1   15.20    2.50
   3  11  -1   15.60    3.20
  -3 -11   1   19.60    2.80
  -3 -11   1   20.50    3.90
   2  11  -1   94.89    6.60
   2  11  -1   97.39    6.40
  -2 -11   1  103.09    6.30
  -2 -11   1  106.69    6.10
  -2 -11   1  105.29    7.20
  -2 -11   1   95.49    6.10
   1  11  -1   58.29    4.70
   1  11  -1   54.69    4.80
  -1 -11   1   50.49    3.00
  -1 -11   1   57.49    5.40
  -1 -11   1   49.20    3.20
   0  11  -1   43.40    4.20
   0  11  -1   34.40    4.40
   0 -11   1   31.80    5.00
  -1  11  -1   38.00    4.40
  -1  11  -1   33.40    4.20
   1 -11   1   33.70    5.30
   5  10  -1    3.40    2.40
  -5 -10   1    2.30    2.00
  -5 -10   1    5.30    2.20
  -5 -10   1    4.60    1.40
  -5 -10   1    2.70    2.10
   4  10  -1  243.58   11.90
  -4 -10   1  218.08   10.60
  -4 -10   1  224.78   11.00
  -4 -10   1  218.38    9.60
   3  10  -1   86.19    6.20
   3  10  -1   77.59    4.90
  -3 -10   1   92.99    6.20
  -3 -10   1   87.39    5.40
  -3 -10   1   79.49    4.90
  -3 -10   1   83.39    5.10
   2  10  -1   35.50    3.80
   2  10  -1   32.50    3.50
   2  10  -1   32.30    3.30
  -2 -10   1   36.50    3.50
  -2 -10   1   35.10    3.80
  -2 -10   1   39.70    4.10
   1  10  -1  131.29    8.00
   1  10  -1  131.59    7.30
   1  10  -1  139.09    7.30
  -1 -10   1  119.29    7.80
  -1 -10   1  127.69    6.10
  -1 -10   1  134.69    5.90
  -1 -10   1  129.29    8.10
   0  10  -1   23.80    3.50
   0  10  -1   18.00    2.90
   0 -10   1   21.20    3.90
   0 -10   1   14.50    1.60
   0 -10   1   20.70    1.90
  -1  10  -1   64.09    5.10
  -1  10  -1   64.49    5.50
   1 -10   1   72.29    6.10
  -2  10  -1  154.38    8.50
  -2  10  -1  147.99    9.00
   2 -10   1  136.09    9.20
   6   9  -1   75.19   10.20
   6   9  -1   85.79    8.50
  -6  -9   1   81.39    6.30
  -6  -9   1   90.29    5.90
  -6  -9   1   74.99    4.30
   5   9  -1   53.09    5.00
   5   9  -1   53.99    6.50
  -5  -9   1   38.70    2.90
  -5  -9   1   40.80    4.00
  -5  -9   1   44.20    3.90
  -5  -9   1   50.49    4.60
   4   9  -1   19.40    3.30
  -4  -9   1   17.50    2.10
  -4  -9   1   20.50    3.30
  -4  -9   1   14.50    2.30
  -4  -9   1   20.10    3.20
   3   9  -1  176.18    8.80
   3   9  -1  155.08    7.40
  -3  -9   1  161.08    8.50
  -3  -9   1  160.78    7.50
  -3  -9   1  155.28    7.50
  -3  -9   1  177.68    8.20
   2   9  -1   31.20    3.50
   2   9  -1   35.80    3.40
   2   9  -1   34.20    3.10
   2   9  -1   34.50    3.50
  -2  -9   1   35.90    3.20
  -2  -9   1   30.10    3.00
  -2  -9   1   33.10    3.60
   1   9  -1   48.30    4.00
   1   9  -1   44.70    3.90
   1   9  -1   50.29    4.30
   1   9  -1   61.19    4.30
  -1  -9   1   55.79    3.60
  -1  -9   1   51.99    4.10
  -1  -9   1   57.89    4.70
  -1  -9   1   50.99    3.50
   0   9  -1  294.27   12.20
   0   9  -1  285.57   12.40
   0   9  -1  297.87   12.50
   0   9  -1  266.97   13.20
   0  -9   1  275.17   10.80
   0  -9   1  268.17   10.50
   0  -9   1  292.27   13.20
   0  -9   1  292.07   13.50
  -1   9  -1   29.70    3.20
  -1   9  -1   30.20    3.40
  -1   9  -1   37.60    4.00
   1  -9   1   30.80    4.40
   1  -9   1   32.60    2.30
   1  -9   1   30.20    2.10
  -2   9  -1  191.38    9.30
  -2   9  -1  187.58    9.90
   2  -9   1  164.88   12.00
   2  -9   1  173.18    6.80
  -3   9  -1    1.00    1.80
  -3   9  -1    1.80    1.60
   3  -9   1    1.30    2.30
   7   8  -1   34.40    6.30
   7   8  -1   32.00    5.80
  -7  -8   1   38.30    3.80
  -7  -8   1   30.70    2.80
  -7  -8   1   31.60    2.80
   6   8  -1    6.40    2.60
   6   8  -1    3.90    3.20
  -6  -8   1    4.00    2.30
  -6  -8   1    3.30    1.90
  -6  -8   1    4.20    1.30
   5   8  -1  197.98   11.80
   5   8  -1  166.08    9.60
  -5  -8   1  179.18    8.80
  -5  -8   1  168.18    8.50
  -5  -8   1  185.78    9.40
   4   8  -1   98.99    6.50
  -4  -8   1  101.39    6.10
  -4  -8   1   97.59    5.80
  -4  -8   1   96.89    5.50
   3   8  -1  167.98    8.40
   3   8  -1  154.18    7.10
   3   8  -1  161.78    8.50
  -3  -8   1  175.28    8.30
  -3  -8   1  167.18    7.30
  -3  -8   1  162.68    7.50
  -3  -8   1  178.78    8.30
   2   8  -1  325.57   12.80
   2   8  -1  317.97   13.70
   2   8  -1  360.26   13.80
   2   8  -1  323.47   13.30
  -2  -8   1  324.57   12.70
  -2  -8   1  328.47   13.10
  -2  -8   1  331.37   13.00
  -2  -8   1  341.17   14.00
   1   8  -1  116.09    6.30
   1   8  -1  116.59    6.50
   1   8  -1  120.29    6.10
   1   8  -1  114.19    8.40
  -1  -8   1  110.49    6.60
  -1  -8   1  114.99    5.40
  -1  -8   1  112.79    6.10
  -1  -8   1  116.79    5.60
   0   8  -1  609.44   21.40
   0   8  -1  556.24   22.20
   0   8  -1  532.15   21.10
   0  -8   1  545.15   19.70
   0  -8   1  552.14   21.40
   0  -8   1  568.14   22.00
   0  -8   1  568.94   20.00
  -1   8  -1   11.50    2.60
  -1   8  -1    7.20    1.80
  -1   8  -1    4.80    1.60
   1  -8   1    9.80    2.30
   1  -8   1   10.80    2.80
   1  -8   1    7.10    1.30
   1  -8   1    9.00    1.30
  -2   8  -1   47.70    3.90
  -2   8  -1   46.80    4.30
  -2   8  -1   45.30    3.80
   2  -8   1   37.40    2.50
   2  -8   1   41.70    2.70
   2  -8   1   42.30    4.30
  -3   8  -1   85.49    5.70
  -3   8  -1   85.69    6.50
   3  -8   1   70.39    6.10
   3  -8   1   81.59    4.10
   3  -8   1   79.59    4.00
   4  -8   1   -0.60    0.90
   4  -8   1    2.50    2.30
   4  -8   1    0.00    0.90
   7   7  -1   59.49    6.50
   7   7  -1   54.59    5.40
  -7  -7   1   58.29    5.50
  -7  -7   1   37.10    3.40
  -7  -7   1   49.40    3.40
   6   7  -1   13.90    3.20
   6   7  -1    9.20    3.20
  -6  -7   1    9.90    2.40
  -6  -7   1    7.10    1.50
  -6  -7   1    8.50    2.50
   5   7  -1  303.07   13.70
   5   7  -1  310.17   15.30
  -5  -7   1  302.87   13.40
  -5  -7   1  281.97   12.50
  -5  -7   1  328.37   13.60
  -5  -7   1  288.47   12.50
   4   7  -1  491.75   21.00
   4   7  -1  490.75   19.20
   4   7  -1  456.65   19.20
  -4  -7   1  451.75   18.10
  -4  -7   1  474.15   17.30
  -4  -7   1  502.75   18.60
  -4  -7   1  513.55   19.00
   3   7  -1  152.78    7.50
   3   7  -1  141.79    7.50
  -3  -7   1  142.99    6.30
  -3  -7   1  142.59    6.60
  -3  -7   1  148.19    7.20
  -3  -7   1  143.19    7.10
   2   7  -1  208.18    9.20
   2   7  -1  198.88    9.30
   2   7  -1  203.48    8.80
   2   7  -1  206.08    8.50
  -2  -7   1  237.58    9.20
  -2  -7   1  209.08    9.40
  -2  -7   1  201.38    8.80
   1   7  -1    4.40    1.40
   1   7  -1    4.40    1.40
   1   7  -1    6.00    1.50
   1   7  -1    6.10    1.70
  -1  -7   1    5.20    1.50
  -1  -7   1    5.90    1.80
  -1  -7   1    4.80    1.30
   0   7  -1  209.68    9.10
   0   7  -1  195.98    8.90
   0   7  -1  218.78    8.90
   0  -7   1  208.68    9.60
   0  -7   1  206.18    8.00
   0  -7   1  196.58    9.10
   0  -7   1  200.78    8.20
  -1   7  -1  241.68   10.70
  -1   7  -1  273.97   10.80
  -1   7  -1  276.07   11.50
   1  -7   1  251.47   11.40
   1  -7   1  252.77    9.80
   1  -7   1  263.07   11.70
   1  -7   1  250.57    9.60
  -2   7  -1   29.90    3.20
  -2   7  -1   36.50    3.80
  -2   7  -1   39.70    4.20
  -2   7  -1   40.40    3.70
   2  -7   1   46.10    4.00
   2  -7   1   42.50    2.80
   2  -7   1   35.40    3.80
   2  -7   1   34.70    2.50
  -3   7  -1  356.96   15.10
  -3   7  -1  310.67   13.90
  -3   7  -1  325.87   17.20
   3  -7   1  327.17   14.80
   3  -7   1  338.67   12.60
   3  -7   1  332.47   12.50
  -4   7  -1   13.30    3.20
   4  -7   1    9.20    1.90
   4  -7   1    5.90    3.00
   4  -7   1    5.20    1.50
  -5   7  -1   66.19    5.60
  -5   7  -1   62.19    8.10
   5  -7   1   58.39    4.80
   5  -7   1   55.29    5.70
   5  -7   1   62.29    4.20
   7   6  -1   24.50    4.10
   7   6  -1   26.20    4.90
  -7  -6   1   36.20    6.40
   6   6  -1   77.89    6.00
   6   6  -1   76.99    6.90
  -6  -6   1   68.79    4.60
  -6  -6   1   84.39    8.20
   5   6  -1   95.89    8.00
   5   6  -1  102.29    7.60
   5   6  -1  101.49    6.50
  -5  -6   1  105.29    6.50
  -5  -6   1   99.89    5.50
  -5  -6   1   94.19    5.40
   4   6  -1  231.78   11.70
   4   6  -1  204.68   12.90
   4   6  -1  223.08   10.40
  -4  -6   1  229.38    9.70
  -4  -6   1  220.28    9.60
  -4  -6   1  236.78    8.80
  -4  -6   1  243.78   10.40
   3   6  -1  107.99    5.70
   3   6  -1   98.89    5.70
  -3  -6   1  102.59    5.50
  -3  -6   1   99.49    5.20
  -3  -6   1  105.99    4.60
  -3  -6   1   99.09    5.10
   2   6  -1  153.38    7.40
   2   6  -1  158.18    6.90
   2   6  -1  171.68    7.30
  -2  -6   1  158.38    7.30
  -2  -6   1  152.48    6.60
  -2  -6   1  168.78    7.20
  -2  -6   1  159.38    6.80
   1   6  -1  624.84   21.70
   1   6  -1  580.14   21.80
   1   6  -1  619.74   21.50
  -1  -6   1  581.64   21.30
  -1  -6   1  620.64   22.30
  -1  -6   1  602.44   21.60
   0   6  -1   56.59    3.40
   0   6  -1   50.29    3.50
   0   6  -1   54.39    3.40
   0  -6   1   54.49    3.00
   0  -6   1   53.99    2.80
   0  -6   1   51.09    3.50
   0  -6   1   52.29    3.70
  -1   6  -1 1187.18   39.90
  -1   6  -1 1116.59   39.90
  -1   6  -1 1193.58   40.60
   1  -6   1 1116.19   39.00
   1  -6   1 1135.19   40.60
   1  -6   1 1149.39   39.10
   1  -6   1 1189.48   40.90
  -2   6  -1  102.19    6.20
  -2   6  -1  101.19    6.40
  -2   6  -1   98.89    5.50
  -2   6  -1  107.89    5.90
   2  -6   1  112.69    6.40
   2  -6   1  103.99    4.80
   2  -6   1  110.59    4.90
   2  -6   1  100.29    6.20
  -3   6  -1  574.34   21.40
  -3   6  -1  562.94   22.10
  -3   6  -1  541.05   21.10
  -3   6  -1  550.24   21.40
   3  -6   1  563.14   20.10
   3  -6   1  544.35   22.20
   3  -6   1  579.34   22.10
  -4   6  -1  114.39    7.60
  -4   6  -1  106.79    6.80
  -4   6  -1  124.09    6.70
  -4   6  -1  117.19    6.80
  -4   6  -1  107.79    7.50
   4  -6   1  118.69    7.30
   4  -6   1  121.39    5.80
   4  -6   1  107.69    7.50
  -5   6  -1   -1.10    1.50
  -5   6  -1    0.20    2.00
   5  -6   1   -2.70    1.10
   5  -6   1    2.90    2.30
  -6   6  -1   20.60    3.60
  -6   6  -1   25.90    4.70
   6  -6   1   17.00    3.80
   6  -6   1   14.10    2.40
   8   5  -1   45.60    6.50
   8   5  -1   46.70    2.80
   8   5  -1   49.60    5.50
  -8  -5   1   48.50    7.00
  -8  -5   1   42.30    4.20
   7   5  -1   23.40    4.00
   7   5  -1   23.80    4.70
  -7  -5   1   30.60    4.70
  -7  -5   1   26.00    3.30
   6   5  -1  126.99    7.80
   6   5  -1  130.09    8.60
  -6  -5   1  123.89    6.30
  -6  -5   1  133.99    7.70
   5   5  -1   14.20    2.90
   5   5  -1   17.10    3.60
   5   5  -1   18.00    2.90
  -5  -5   1   16.40    3.00
  -5  -5   1   16.60    2.50
  -5  -5   1   14.50    2.30
   4   5  -1  478.35   19.00
   4   5  -1  516.55   20.40
   4   5  -1  474.55   19.20
  -4  -5   1  490.45   18.40
  -4  -5   1  512.25   19.10
  -4  -5   1  501.05   17.40
  -4  -5   1  492.75   18.20
   3   5  -1  136.99    6.80
   3   5  -1  140.29    6.70
  -3  -5   1  138.59    6.30
  -3  -5   1  143.89    5.60
  -3  -5   1  144.09    6.20
  -3  -5   1  132.99    6.60
   2   5  -1  304.77   11.30
   2   5  -1  314.67   11.80
   2   5  -1  279.17   11.80
  -2  -5   1  288.27   11.00
  -2  -5   1  308.17   11.80
  -2  -5   1  322.47   11.90
  -2  -5   1  312.67   11.40
   1   5  -1 1081.09   35.80
   1   5  -1 1091.09   36.00
   1   5  -1 1084.19   36.40
  -1  -5   1 1045.90   36.40
  -1  -5   1 1010.90   35.80
  -1  -5   1 1069.19   35.90
  -1  -5   1  978.80   35.50
   0   5  -1    0.80    0.80
   0   5  -1    1.70    0.90
   0   5  -1    1.00    0.80
   0  -5   1    1.10    1.00
   0  -5   1    2.20    0.80
   0  -5   1    2.00    1.00
   0  -5   1    2.00    0.70
  -1   5  -1  132.19    5.80
  -1   5  -1  140.49    6.40
  -1   5  -1  120.19    5.70
   1  -5   1  127.39    5.30
   1  -5   1  129.59    5.20
   1  -5   1  125.59    6.80
  -2   5  -1    0.40    1.20
  -2   5  -1    0.80    0.90
  -2   5  -1    1.30    1.00
  -2   5  -1    0.20    1.00
   2  -5   1    1.80    1.30
   2  -5   1    1.10    0.80
   2  -5   1    1.90    0.80
   2  -5   1    0.90    1.10
  -3   5  -1    4.20    1.50
  -3   5  -1    4.30    2.00
  -3   5  -1    7.60    1.70
  -3   5  -1    5.40    2.10
  -3   5  -1    4.50    1.60
   3  -5   1    5.10    1.30
   3  -5   1    6.40    2.00
   3  -5   1    5.30    1.30
  -4   5  -1  217.38   10.10
  -4   5  -1  249.18   10.70
  -4   5  -1  242.58   11.50
  -4   5  -1  219.68   11.40
  -4   5  -1  231.48   10.60
   4  -5   1  232.68   11.00
   4  -5   1  237.48   10.00
  -5   5  -1   66.79    4.70
  -5   5  -1   63.99    5.90
  -5   5  -1   64.49    5.20
  -5   5  -1   61.39    5.80
   5  -5   1   67.19    4.50
   5  -5   1   67.19    5.50
   5  -5   1   55.79    4.30
  -6   5  -1   21.90    3.40
  -6   5  -1   22.70    4.20
  -6   5  -1   23.90    3.80
   6  -5   1   21.40    2.90
   6  -5   1   20.80    4.10
   6  -5   1   13.80    2.50
   8   4  -1   43.70    6.10
   8   4  -1   36.30    2.00
  -8  -4   1   43.10    3.60
  -8  -4   1   37.30    4.10
   7   4  -1   30.80    4.90
   7   4  -1   37.10    4.90
   7   4  -1   35.40    2.40
  -7  -4   1   32.70    3.60
  -7  -4   1   43.10    4.80
   6   4  -1  157.68    9.10
   6   4  -1  142.39    8.20
  -6  -4   1  159.78    8.40
  -6  -4   1  136.49    7.00
  -6  -4   1  143.69   10.30
   5   4  -1  434.06   17.70
   5   4  -1  470.75   18.90
   5   4  -1  450.25   18.10
  -5  -4   1  430.66   16.50
  -5  -4   1  425.06   17.20
  -5  -4   1  449.06   17.70
   4   4  -1    1.30    1.30
   4   4  -1   -1.00    1.60
  -4  -4   1    0.70    1.00
  -4  -4   1    1.10    0.50
  -4  -4   1    1.90    1.50
  -4  -4   1    1.20    1.10
   3   4  -1 1098.79   38.70
   3   4  -1 1099.99   38.90
   3   4  -1 1153.18   40.00
  -3  -4   1 1130.19   38.80
  -3  -4   1 1146.79   38.30
  -3  -4   1 1059.99   38.30
  -3  -4   1 1140.79   37.50
   2   4  -1   24.20    2.10
   2   4  -1   27.50    1.80
  -2  -4   1   27.30    1.60
  -2  -4   1   26.70    1.90
  -2  -4   1   28.20    2.10
  -2  -4   1   27.30    2.20
   1   4  -1 1815.42   60.89
   0  -4   1 1235.88   42.20
   0  -4   1 1269.27   42.80
   0  -4   1 1274.47   43.10
  -1   4  -1    7.40    1.60
  -1   4  -1    7.70    1.30
   1  -4   1    5.90    0.90
   1  -4   1    6.80    1.60
   1  -4   1    4.40    1.40
   1  -4   1    6.70    1.00
  -2   4  -1  796.82   28.60
  -2   4  -1  782.22   27.70
  -2   4  -1  795.22   27.90
  -2   4  -1  825.92   27.70
  -2   4  -1  778.32   28.40
   2  -4   1  830.22   28.50
   2  -4   1  770.72   27.10
   2  -4   1  797.62   27.20
   2  -4   1  756.02   28.40
  -3   4  -1  156.38    7.10
  -3   4  -1  150.18    7.10
  -3   4  -1  148.69    7.70
  -3   4  -1  144.39    7.70
  -3   4  -1  160.38    7.10
   3  -4   1  147.29    6.60
   3  -4   1  152.68    6.60
   3  -4   1  159.38    7.90
   3  -4   1  170.28    7.70
  -4   4  -1  930.71   32.90
  -4   4  -1  911.81   34.20
  -4   4  -1  910.21   33.30
  -4   4  -1  904.31   34.10
  -4   4  -1  977.00   33.30
   4  -4   1  942.21   33.70
   4  -4   1  921.91   32.70
  -5   4  -1   82.49    5.10
  -5   4  -1   85.79    6.30
  -5   4  -1   83.29    5.60
  -5   4  -1   91.49    6.50
   5  -4   1   80.89    5.20
   5  -4   1   88.79    5.10
   5  -4   1   90.29    6.00
  -6   4  -1   33.10    4.90
  -6   4  -1   30.30    4.00
  -6   4  -1   26.00    4.30
  -6   4  -1   18.90    3.20
   6  -4   1   30.90    3.80
   6  -4   1   30.10    4.30
   6  -4   1   19.40    2.80
  -7   4  -1   37.90    4.50
  -7   4  -1   24.30    4.40
   7  -4   1   24.30    3.40
   7  -4   1   24.30    4.20
   8   3  -1   34.70    5.20
   8   3  -1   35.60    5.50
  -8  -3   1   35.00    4.10
   7   3  -1  109.59    4.70
   7   3  -1  119.59    7.80
   7   3  -1  117.49    8.20
  -7  -3   1  126.09    8.00
  -7  -3   1  117.59    6.90
   6   3  -1   16.40    3.40
   6   3  -1   12.20    2.70
  -6  -3   1   14.10    2.80
  -6  -3   1   12.30    2.30
  -6  -3   1   19.00    3.30
   5   3  -1  753.72   28.20
   5   3  -1  773.52   28.50
  -5  -3   1  829.32   28.40
  -5  -3   1  722.63   27.00
  -5  -3   1  739.73   27.80
   4   3  -1   10.00    2.40
   4   3  -1   14.00    2.40
   4   3  -1    8.50    1.90
  -4  -3   1   11.80    1.70
  -4  -3   1    6.80    1.80
  -4  -3   1    9.90    1.80
   3   3  -1 1088.29   37.70
   3   3  -1 1112.69   38.60
   3   3  -1 1080.59   37.80
  -3  -3   1 1113.69   37.70
  -3  -3   1 1094.09   37.10
  -3  -3   1 1048.20   37.30
   2   3  -1  253.27    9.80
   2   3  -1  255.67   10.00
  -2  -3   1  257.57    9.60
  -2  -3   1  258.67    9.20
  -2  -3   1  271.97    9.10
  -2  -3   1  265.27    9.70
  -2  -3   1  256.07    9.90
   1   3  -1  256.57    9.80
   1   3  -1  262.67    9.70
   1   3  -1  276.97    9.70
   1   3  -1  270.07    9.40
  -1  -3   1  267.17    9.70
  -1  -3   1  269.17    9.90
  -1  -3   1  269.97    9.50
  -1  -3   1  254.77    9.40
   0   3  -1 3202.08  163.98
   0  -3   1 3299.57  166.58
  -1   3  -1  508.65   17.10
  -1   3  -1  516.45   17.80
  -1   3  -1  470.45   17.10
  -1   3  -1  493.95   17.50
   1  -3   1  465.75   16.70
   1  -3   1  500.25   17.70
   1  -3   1  482.25   17.70
  -2   3  -1  343.77   12.70
  -2   3  -1  351.76   12.70
  -2   3  -1  343.17   13.40
  -2   3  -1  356.56   13.00
  -2   3  -1  351.76   13.40
   2  -3   1  332.17   12.40
   2  -3   1  333.17   12.40
   2  -3   1  363.06   13.30
   2  -3   1  334.57   13.40
  -3   3  -1 1023.90   34.70
  -3   3  -1  996.20   35.50
  -3   3  -1 1013.90   35.30
  -3   3  -1 1001.40   34.60
  -3   3  -1 1004.00   34.50
   3  -3   1 1032.10   35.10
   3  -3   1  968.50   34.30
   3  -3   1  990.30   34.20
   3  -3   1  948.61   35.40
  -4   3  -1   53.79    4.40
  -4   3  -1   52.29    3.90
  -4   3  -1   56.79    3.70
  -4   3  -1   56.29    4.60
  -4   3  -1   57.99    4.00
   4  -3   1   60.79    3.90
   4  -3   1   59.59    3.70
   4  -3   1   58.89    4.20
  -5   3  -1   70.19    5.40
  -5   3  -1   77.89    5.20
  -5   3  -1   68.69    4.30
  -5   3  -1   70.49    5.60
  -5   3  -1   74.39    5.10
   5  -3   1   77.69    4.80
   5  -3   1   64.79    4.90
   5  -3   1   70.99    4.60
  -6   3  -1   78.69    6.50
  -6   3  -1   77.19    6.00
  -6   3  -1   65.99    7.20
   6  -3   1   80.19    5.40
   6  -3   1   86.29    5.90
   6  -3   1   83.19    5.70
  -7   3  -1   18.90    3.90
  -7   3  -1   18.50    3.50
   7  -3   1   19.20    3.20
   7  -3   1   17.90    3.00
   7  -3   1   24.40    3.90
   8   2  -1    9.10    2.80
   8   2  -1    9.70    3.10
  -8  -2   1    9.60    2.70
  -8  -2   1   15.00    4.60
   7   2  -1  143.69    8.50
   7   2  -1  148.49    9.20
  -7  -2   1  131.69    7.80
  -7  -2   1  130.29    8.80
  -7  -2   1  148.09    8.60
   6   2  -1   53.59    4.70
   6   2  -1   51.29    2.50
   6   2  -1   50.49    4.70
   6   2  -1   51.09    4.90
  -6  -2   1   58.39    4.70
  -6  -2   1   48.30    4.70
  -6  -2   1   54.39    4.20
  -6  -2   1   51.29    4.90
   5   2  -1  115.89    6.40
   5   2  -1  104.29    6.50
   5   2  -1  104.89    6.10
  -5  -2   1  103.29    5.50
  -5  -2   1  101.39    6.40
  -5  -2   1  103.09    5.90
  -5  -2   1  112.29    6.20
   4   2  -1  329.47   13.50
   4   2  -1  321.87   12.90
   4   2  -1  321.27   13.00
  -4  -2   1  307.67   12.10
  -4  -2   1  336.97   12.90
  -4  -2   1  329.77   13.40
  -4  -2   1  296.67   12.50
   3   2  -1  181.98    7.90
   3   2  -1  193.58    8.40
   3   2  -1  173.28    7.70
  -3  -2   1  177.78    8.20
  -3  -2   1  188.28    7.20
  -3  -2   1  186.38    7.80
   2   2  -1 1441.56  122.69
  -2  -2   1 1559.54  126.79
   1   2  -1  334.47   12.40
   1   2  -1  351.16   12.30
   1   2  -1  373.46   11.90
   1   2  -1  349.67   12.30
  -1  -2   1  346.17   11.90
  -1  -2   1  356.46   12.20
  -1  -2   1  343.57   12.30
  -1  -2   1  360.46   12.30
   0   2  -1  521.25   18.80
   0   2  -1  585.64   18.20
   0   2  -1  561.34   18.40
   0   2  -1  520.95   18.20
   0  -2   1  524.55   18.40
   0  -2   1  562.74   19.00
   0  -2   1  506.55   18.00
   0  -2   1  534.65   18.00
  -1   2  -1  864.51   27.50
  -1   2  -1  776.92   27.60
   1  -2   1  821.92   27.50
   1  -2   1  798.62   27.60
   1  -2   1  757.22   26.80
  -2   2  -1  395.86   14.60
  -2   2  -1  404.56   14.30
  -2   2  -1  399.56   14.20
  -2   2  -1  392.66   14.80
  -2   2  -1  405.66   14.20
   2  -2   1  388.66   14.90
   2  -2   1  403.76   14.00
   2  -2   1  400.26   14.50
   2  -2   1  383.76   14.00
  -3   2  -1  780.62   29.30
  -3   2  -1  826.42   29.10
  -3   2  -1  849.52   28.80
  -3   2  -1  821.32   28.40
  -3   2  -1  805.02   28.60
   3  -2   1  853.91   28.40
   3  -2   1  810.52   28.50
  -4   2  -1  109.99    6.20
  -4   2  -1  120.79    6.70
  -4   2  -1  119.89    6.10
  -4   2  -1  117.69    6.00
  -4   2  -1  121.39    5.50
   4  -2   1  118.79    6.20
   4  -2   1  118.79    5.70
   4  -2   1  113.79    5.80
  -5   2  -1  133.29    7.70
  -5   2  -1  132.99    7.10
  -5   2  -1  127.09    7.30
  -5   2  -1  135.09    7.10
  -5   2  -1  127.79    6.20
   5  -2   1  126.29    6.80
   5  -2   1  136.09    7.20
   5  -2   1  131.79    6.60
  -6   2  -1  229.68   12.00
  -6   2  -1  267.37   12.10
  -6   2  -1  248.28   12.50
   6  -2   1  261.77   11.30
   6  -2   1  264.87   12.00
   6  -2   1  241.38   11.60
  -7   2  -1    3.70    2.40
  -7   2  -1    7.30    2.50
  -7   2  -1    8.10    2.60
   7  -2   1    7.20    2.10
   7  -2   1    3.40    1.80
   7  -2   1    6.10    2.40
   8   1  -1    9.70    2.90
   8   1  -1    9.40    3.20
  -8  -1   1   13.00    3.10
   7   1  -1   69.59    6.20
   7   1  -1   70.39    5.80
  -7  -1   1   77.09    6.20
  -7  -1   1   68.69    6.00
  -7  -1   1   72.39    5.70
   6   1  -1  172.38    9.40
   6   1  -1  177.28    9.20
   6   1  -1  170.28    9.60
  -6  -1   1  185.88    9.10
  -6  -1   1  199.08    9.60
  -6  -1   1  180.18    9.90
   5   1  -1    3.90    1.60
   5   1  -1    3.70    0.70
   5   1  -1    1.90    1.60
   5   1  -1    5.20    1.80
  -5  -1   1    2.00    1.40
  -5  -1   1    4.30    1.70
  -5  -1   1    2.80    1.80
  -5  -1   1    3.20    1.50
   4   1  -1  311.37   12.60
   4   1  -1  297.07   12.20
   4   1  -1  299.37   12.10
   4   1  -1  303.07   10.40
  -4  -1   1  291.97   12.50
  -4  -1   1  286.77   11.60
  -4  -1   1  293.47   12.00
  -4  -1   1  309.17   12.10
   3   1  -1  325.77   12.50
   3   1  -1  317.37   12.30
   3   1  -1  338.37   12.90
  -3  -1   1  332.97   12.80
  -3  -1   1  312.97   11.90
  -3  -1   1  307.77   12.90
  -3  -1   1  329.77   12.40
   2   1  -1 1466.55   50.09
  -2  -1   1 1489.25   50.09
   1   1  -1    5.20    1.00
   1   1  -1    4.80    0.70
   1   1  -1    5.00    0.70
  -1  -1   1    2.80    0.60
  -1  -1   1    3.70    0.60
  -1  -1   1    2.90    0.60
   0   1  -1  217.78    7.50
   0   1  -1  242.28    7.90
   0   1  -1  225.48    7.80
   0   1  -1  221.58    8.10
   0  -1   1  215.38    7.80
  -1   1  -1   22.40    1.20
  -1   1  -1   22.80    1.20
  -1   1  -1   22.20    1.40
  -1   1  -1   25.30    1.70
   1  -1   1   21.50    1.60
   1  -1   1   21.30    1.10
   1  -1   1   17.90    1.10
   1  -1   1   19.50    1.40
   1  -1   1   22.50    1.40
  -2   1  -1  370.46   13.20
  -2   1  -1  353.16   13.00
  -2   1  -1  368.86   13.00
  -2   1  -1  362.46   12.90
  -2   1  -1  381.46   13.60
   2  -1   1  351.16   12.90
   2  -1   1  341.27   12.90
   2  -1   1  394.06   13.20
   2  -1   1  362.16   12.90
  -3   1  -1  548.75   20.80
  -3   1  -1  588.44   21.00
  -3   1  -1  583.34   20.40
  -3   1  -1  601.14   21.50
  -3   1  -1  583.14   21.00
   3  -1   1  595.84   20.90
   3  -1   1  601.44   20.40
   3  -1   1  596.04   20.60
   3  -1   1  571.64   20.70
  -4   1  -1  557.44   20.30
  -4   1  -1  545.55   20.30
  -4   1  -1  541.85   20.80
   4  -1   1  552.64   19.40
   4  -1   1  551.54   20.20
   4  -1   1  544.15   20.20
  -5   1  -1   82.79    5.70
  -5   1  -1   78.79    5.40
  -5   1  -1   86.09    5.40
  -5   1  -1   89.29    5.30
   5  -1   1   82.79    5.20
   5  -1   1   78.19    5.20
   5  -1   1   86.49    5.10
  -6   1  -1  200.98   10.70
  -6   1  -1  218.78   11.10
  -6   1  -1  223.08   10.70
   6  -1   1  230.98   11.40
   6  -1   1  218.78   10.60
   6  -1   1  231.18   10.30
  -7   1  -1    2.00    2.00
  -7   1  -1    4.50    2.40
  -7   1  -1    2.60    2.40
   7  -1   1    4.60    2.20
   7  -1   1    3.20    1.70
   8   0  -1   51.59    5.80
   8   0  -1   55.89    5.40
  -8   0   1   44.00    8.00
  -8   0   1   57.89    5.60
   7   0  -1   16.00    3.40
   7   0  -1   16.30    4.00
  -7   0   1   13.20    3.00
  -7   0   1   15.70    3.40
  -7   0   1   16.30    3.30
   6   0  -1  796.02   29.40
   6   0  -1  745.13   29.70
   6   0  -1  799.32   30.00
  -6   0   1  711.93   30.00
  -6   0   1  849.22   29.80
  -6   0   1  828.52   29.60
   5   0  -1   32.30    3.20
   5   0  -1   26.70    3.10
   5   0  -1   24.60    3.50
  -5   0   1   27.00    3.50
  -5   0   1   29.00    3.10
  -5   0   1   30.30    3.30
  -5   0   1   30.80    3.20
   4   0  -1  878.31   28.60
   4   0  -1  857.61   31.10
   4   0  -1  866.11   30.40
   4   0  -1  856.61   30.60
  -4   0   1  868.51   30.30
  -4   0   1  843.52   30.40
  -4   0   1  839.82   30.90
  -4   0   1  839.82   30.40
   3   0  -1 3136.89  250.67
  -3   0   1 2753.12  296.47
   2   0  -1 1193.18   40.90
  -2   0   1 1228.48   40.90
   1   0  -1  114.29    4.10
   1   0  -1  101.19    3.90
  -1   0   1   97.29    3.80
  -1   0   1  103.09    4.10
  -1   0   1  112.89    4.40
  -1   0  -1  732.03   54.19
  -2   0  -1 1682.53  120.89
  -3   0  -1  524.65   19.30
  -3   0  -1  499.15   18.80
  -3   0  -1  542.45   19.10
  -3   0  -1  555.34   20.90
   3   0   1  532.05   18.40
   3   0   1  510.25   18.80
   3   0   1  544.55   19.00
  -4   0  -1  253.87   10.90
  -4   0  -1  258.37   11.00
  -4   0  -1  268.37   11.40
  -4   0  -1  260.67   11.00
   4   0   1  276.27   11.10
   4   0   1  290.47   11.00
   4   0   1  278.07   10.10
   4   0   1  279.87   10.90
  -5   0  -1    6.50    2.10
  -5   0  -1   11.90    2.30
  -5   0  -1    7.20    2.00
  -5   0  -1    9.00    2.40
   5   0   1   13.00    2.40
   5   0   1    6.20    1.90
   5   0   1   10.80    1.70
  -6   0  -1   84.89    6.00
  -6   0  -1   81.69    8.90
  -6   0  -1   74.39    5.60
   6   0   1   87.89    5.70
   6   0   1   86.19    5.50
   6   0   1   90.39    6.00
   6   0   1   79.99    4.30
  -7   0  -1   70.29    5.90
  -7   0  -1   79.49    6.60
  -7   0  -1   90.79    6.60
   7   0   1   89.49    6.20
   7   0   1   84.79    5.90
  -8   0  -1    1.90    2.70
  -8   0  -1    0.90    2.10
   8   0   1    0.40    1.70
   8   0   1    0.90    1.70
   8  -1  -1   57.39    5.60
  -8   1   1   59.29    6.00
   7  -1  -1   11.50    3.10
   7  -1  -1    9.30    2.60
  -7   1   1   11.10    2.90
  -7   1   1    9.90    2.60
  -7   1   1   10.70    4.50
   6  -1  -1  152.68    8.10
   6  -1  -1  136.29    8.10
   6  -1  -1  155.38    8.70
  -6   1   1  154.78    8.30
  -6   1   1  145.49    8.20
  -6   1   1  135.79    8.60
   5  -1  -1   58.39    4.20
   5  -1  -1   60.39    4.70
   5  -1  -1   51.89    4.20
  -5   1   1   50.29    4.60
  -5   1   1   59.89    5.90
  -5   1   1   60.39    4.40
   4  -1  -1    1.10    1.30
   4  -1  -1    5.40    1.60
  -4   1   1   -0.90    1.10
  -4   1   1    0.30    1.00
  -4   1   1   -0.40    1.40
  -4   1   1    1.00    1.20
   3  -1  -1 1107.19   36.70
   3  -1  -1 1062.09   36.20
   3  -1  -1 1017.00   36.40
   3  -1  -1 1016.30   36.40
  -3   1   1 1082.99   36.30
  -3   1   1 1080.89   36.80
  -3   1   1 1049.40   36.30
  -3   1   1  988.30   36.10
  -3   1   1 1043.60   35.00
   2  -1  -1 2309.07  161.88
  -2   1   1 2246.28  150.38
   1  -1  -1 1026.50   75.89
  -1   1   1 1001.90   73.19
   0  -1  -1  653.13   60.09
  -1  -1  -1  143.59    5.30
   1   1   1  138.49    5.20
  -2  -1  -1 3861.41  207.28
   2   1   1 3372.36  214.28
  -3  -1  -1  238.88    9.20
  -3  -1  -1  236.68   10.90
  -3  -1  -1  244.68    9.50
   3   1   1  234.38    8.60
   3   1   1  235.88    9.20
   3   1   1  227.08    9.30
   3   1   1  228.28   10.30
  -4  -1  -1  335.67   13.50
  -4  -1  -1  343.67   13.40
  -4  -1  -1  315.77   13.40
  -4  -1  -1  348.97   13.40
   4   1   1  355.16   13.30
   4   1   1  347.07   12.40
   4   1   1  350.76   13.80
   4   1   1  349.17   13.40
  -5  -1  -1  466.35   18.20
  -5  -1  -1  449.86   18.10
  -5  -1  -1  502.25   18.60
  -5  -1  -1  453.35   18.30
   5   1   1  480.65   16.80
   5   1   1  478.25   18.10
   5   1   1  465.35   18.30
   5   1   1  464.85   18.00
  -6  -1  -1   -0.80    1.40
  -6  -1  -1   -1.00    1.90
  -6  -1  -1   -1.10    1.60
  -6  -1  -1    0.40    1.80
   6   1   1    1.50    1.70
   6   1   1   -0.30    1.70
   6   1   1    1.70    1.10
  -7  -1  -1  236.58   12.40
  -7  -1  -1  294.67   13.40
  -7  -1  -1  261.67   12.90
   7   1   1  258.07   10.30
   7   1   1  268.67   12.50
   7   1   1  264.77   12.40
  -8  -1  -1   -1.40    1.70
  -8  -1  -1    2.30    2.50
  -8  -1  -1    5.90    2.60
   8   1   1    4.20    2.20
   8   1   1    2.00    2.20
   7  -2  -1   39.70    4.90
   7  -2  -1   43.90    4.50
  -7   2   1   45.30    4.80
  -7   2   1   40.70    4.70
   6  -2  -1    8.20    2.60
   6  -2  -1   10.20    2.50
   6  -2  -1    7.10    2.30
  -6   2   1    3.40    2.00
  -6   2   1    9.90    2.90
  -6   2   1   11.70    2.90
   5  -2  -1   93.89    5.80
   5  -2  -1  104.19    6.40
   5  -2  -1   97.09    5.60
  -5   2   1   91.29    5.90
  -5   2   1   92.19    5.80
  -5   2   1   87.49    6.20
  -5   2   1   95.99    5.80
   4  -2  -1  138.79    7.30
   4  -2  -1  158.38    7.20
   4  -2  -1  139.29    7.10
   4  -2  -1  153.78    7.90
  -4   2   1  149.79    7.30
  -4   2   1  147.49    7.20
  -4   2   1  149.49    6.00
  -4   2   1  157.48    7.50
  -4   2   1  150.18    7.70
   3  -2  -1 1079.79   37.30
   3  -2  -1 1095.69   37.40
   3  -2  -1 1084.99   36.90
   3  -2  -1 1002.00   36.80
  -3   2   1 1056.79   37.20
  -3   2   1 1095.09   37.00
  -3   2   1 1038.60   37.50
  -3   2   1 1083.29   37.00
  -3   2   1 1079.69   35.90
   2  -2  -1 3205.58  198.58
  -2   2   1 3073.29  187.78
   1  -2  -1  351.46   12.50
   1  -2  -1  348.17   12.70
   1  -2  -1  347.47   12.50
   1  -2  -1  368.36   12.90
  -1   2   1  353.16   12.50
  -1   2   1  338.17   12.50
  -1   2   1  341.47   12.60
  -1   2   1  380.06   13.00
   0  -2  -1    6.50    0.80
   0  -2  -1    6.10    0.90
   0  -2  -1    6.10    0.80
   0   2   1    5.10    0.70
   0   2   1    6.20    0.80
   0   2   1    5.10    0.80
  -1  -2  -1  288.77   10.00
  -1  -2  -1  265.47    9.70
   1   2   1  277.47    9.90
   1   2   1  272.57    9.80
  -2  -2  -1  165.68    6.70
  -2  -2  -1  181.88    7.00
  -2  -2  -1  170.08    6.10
   2   2   1  169.28    6.70
   2   2   1  173.08    6.80
   2   2   1  169.28    6.90
  -3  -2  -1  773.52   27.10
  -3  -2  -1  719.73   27.40
   3   2   1  782.02   26.80
   3   2   1  773.92   26.90
   3   2   1  786.82   27.10
  -4  -2  -1    6.80    1.80
  -4  -2  -1    9.60    1.80
  -4  -2  -1    9.20    1.80
   4   2   1   11.00    2.00
   4   2   1   12.00    2.00
   4   2   1   10.60    1.90
  -5  -2  -1 1024.90   34.40
  -5  -2  -1  913.51   33.70
  -5  -2  -1  920.91   33.80
  -5  -2  -1  901.61   33.80
   5   2   1  937.51   33.70
   5   2   1  936.71   32.40
   5   2   1  980.40   34.20
   5   2   1  954.60   33.80
  -6  -2  -1   12.40    2.90
  -6  -2  -1   16.80    3.00
  -6  -2  -1   14.40    2.90
  -6  -2  -1   16.70    3.00
   6   2   1   23.10    3.40
   6   2   1   22.60    3.30
   6   2   1   13.40    1.80
   6   2   1   18.30    3.00
  -7  -2  -1   82.69    6.20
  -7  -2  -1   80.39    6.40
   7   2   1   80.89    6.10
   7   2   1   81.09    4.30
   7   2   1   77.39    6.10
  -8  -2  -1   29.80    4.50
  -8  -2  -1   36.40    4.00
  -8  -2  -1   31.60    4.80
   8   2   1   26.00    4.20
   8   2   1   23.40    4.00
   7  -3  -1   88.99    6.30
   7  -3  -1   84.49    7.10
  -7   3   1   93.29    8.20
  -7   3   1   88.69    7.00
   6  -3  -1   54.59    5.40
   6  -3  -1   41.20    4.40
   6  -3  -1   50.09    4.50
  -6   3   1   49.30    4.90
  -6   3   1   47.20    5.20
  -6   3   1   55.69    4.90
   5  -3  -1  246.38   11.60
   5  -3  -1  266.37   11.50
   5  -3  -1  263.57   12.30
  -5   3   1  277.67   11.80
  -5   3   1  244.28   12.40
  -5   3   1  284.37   12.10
  -5   3   1  250.07   12.00
  -5   3   1  256.37   11.80
   4  -3  -1  179.18    8.50
   4  -3  -1  191.28    9.10
   4  -3  -1  174.98    9.30
   4  -3  -1  196.68    9.10
  -4   3   1  182.98    8.90
  -4   3   1  183.68    9.20
  -4   3   1  201.98    8.80
  -4   3   1  181.28    7.50
  -4   3   1  189.98    8.60
   3  -3  -1  212.68    9.10
   3  -3  -1  197.78    8.90
   3  -3  -1  198.18    8.40
   3  -3  -1  190.38    8.40
  -3   3   1  192.28    9.10
  -3   3   1  202.18    7.80
  -3   3   1  199.38    8.50
  -3   3   1  199.78    8.50
  -3   3   1  200.48    8.90
   2  -3  -1 1527.25   52.79
   2  -3  -1 1520.95   53.29
  -2   3   1 1600.14   53.39
  -2   3   1 1622.74   52.99
   1  -3  -1  114.09    4.90
   1  -3  -1  117.79    4.90
   1  -3  -1  114.89    5.20
  -1   3   1  114.19    5.10
  -1   3   1  110.49    5.00
  -1   3   1  117.69    5.00
  -1   3   1  127.79    5.50
   0  -3  -1   54.39    2.80
   0  -3  -1   54.59    2.80
   0  -3  -1   54.49    2.80
   0  -3  -1   57.09    2.70
   0   3   1   52.79    2.70
   0   3   1   57.49    2.80
   0   3   1   53.19    2.70
  -1  -3  -1 1754.02  118.59
   1   3   1 1817.72  124.99
  -2  -3  -1    8.20    0.80
  -2  -3  -1    9.50    1.30
  -2  -3  -1    9.10    1.50
   2   3   1    7.20    1.40
   2   3   1    7.90    1.20
  -3  -3  -1  645.94   23.30
  -3  -3  -1  651.43   22.10
  -3  -3  -1  646.94   21.80
  -3  -3  -1  623.64   22.90
   3   3   1  646.44   23.10
   3   3   1  649.24   23.30
   3   3   1  682.63   23.40
  -4  -3  -1   45.60    3.70
  -4  -3  -1   45.70    3.20
   4   3   1   45.40    3.40
   4   3   1   41.40    3.40
   4   3   1   43.30    3.40
  -5  -3  -1  402.96   16.30
  -5  -3  -1  380.46   15.70
   5   3   1  409.26   16.30
   5   3   1  410.96   16.10
   5   3   1  393.06   15.90
  -6  -3  -1  129.99    8.10
  -6  -3  -1  147.89    8.10
  -6  -3  -1  129.49    7.20
   6   3   1  134.89    7.60
   6   3   1  130.29    7.50
   6   3   1  130.59    7.40
   6   3   1  127.99    5.90
  -7  -3  -1    0.00    1.80
  -7  -3  -1   -0.30    1.60
   7   3   1    0.00    1.80
   7   3   1    0.60    1.10
   7   3   1    2.30    2.00
  -8  -3  -1   60.79    4.50
  -8  -3  -1   63.59    6.10
  -8  -3  -1   51.99    5.20
   8   3   1   52.69    3.50
   8   3   1   52.49    5.50
   7  -4  -1  105.09    7.10
  -7   4   1  111.99    7.90
  -7   4   1   96.79    8.30
   6  -4  -1   49.90    4.50
   6  -4  -1   45.80    4.30
  -6   4   1   46.40    3.30
  -6   4   1   48.50    4.80
  -6   4   1   41.80    4.90
   5  -4  -1  112.69    7.30
   5  -4  -1  106.49    6.40
   5  -4  -1  103.69    6.20
  -5   4   1  109.39    7.00
  -5   4   1   93.69    7.20
  -5   4   1   95.99    6.40
  -5   4   1  101.59    5.30
   4  -4  -1  188.38    8.70
   4  -4  -1  198.48    8.70
   4  -4  -1  196.68    9.60
  -4   4   1  191.88    9.00
  -4   4   1  190.38    8.90
  -4   4   1  184.58    7.90
  -4   4   1  184.18    9.60
  -4   4   1  181.58    9.20
   3  -4  -1   76.39    4.90
   3  -4  -1   77.69    4.50
   3  -4  -1   77.09    4.40
  -3   4   1   78.39    4.60
  -3   4   1   72.09    5.00
  -3   4   1   77.89    4.00
  -3   4   1   73.49    4.40
   2  -4  -1  591.64   21.20
   2  -4  -1  577.54   21.10
   2  -4  -1  611.94   22.00
  -2   4   1  609.04   22.20
  -2   4   1  608.24   21.80
  -2   4   1  586.84   21.40
  -2   4   1  591.84   21.50
   1  -4  -1 1822.32   61.59
   1  -4  -1 1776.02   60.99
  -1   4   1 1821.52   62.59
   0  -4  -1   59.99    3.20
   0  -4  -1   54.89    2.90
   0  -4  -1   57.29    3.20
   0  -4  -1   57.99    3.10
   0   4   1   53.59    3.10
   0   4   1   55.99    3.00
   0   4   1   59.09    3.10
  -1  -4  -1 7766.32  354.46
   1   4   1 8011.30  367.76
  -2  -4  -1  333.17   11.70
  -2  -4  -1  340.47   12.40
  -2  -4  -1  317.97   11.90
  -2  -4  -1  325.17   11.60
   2   4   1  314.07   12.10
   2   4   1  303.97   12.30
  -3  -4  -1   17.00    1.30
  -3  -4  -1   15.90    1.80
  -3  -4  -1   14.60    2.20
   3   4   1   18.50    2.30
   3   4   1   13.30    2.00
  -4  -4  -1  453.25   15.80
  -4  -4  -1  454.15   17.40
  -4  -4  -1  418.66   15.00
  -4  -4  -1  444.96   16.80
   4   4   1  450.15   17.20
   4   4   1  450.05   17.30
   4   4   1  460.55   17.50
  -5  -4  -1   22.10    2.90
  -5  -4  -1   20.50    1.70
  -5  -4  -1   25.10    3.60
   5   4   1   20.60    3.10
   5   4   1   23.50    3.30
   5   4   1   27.10    3.60
  -6  -4  -1  208.58   10.40
  -6  -4  -1  204.18    8.30
   6   4   1  223.58   10.50
   6   4   1  183.78   13.50
  -7  -4  -1   23.10    3.60
  -7  -4  -1   32.50    4.70
   7   4   1   28.00    2.60
   7   4   1   22.90    3.80
   7   4   1   34.40    4.60
  -8  -4  -1   48.70    5.10
  -8  -4  -1   49.80    6.80
  -8  -4  -1   48.20    3.90
   8   4   1   48.70    5.50
   8   4   1   52.89    3.40
   8   4   1   52.29    8.10
   6  -5  -1   47.10    4.90
   6  -5  -1   48.80    4.40
   6  -5  -1   39.50    4.20
  -6   5   1   55.09    5.20
  -6   5   1   46.70    3.60
  -6   5   1   49.99    5.30
   5  -5  -1   83.39    5.80
   5  -5  -1  100.19    5.90
  -5   5   1   87.69    5.10
  -5   5   1   85.59    6.60
  -5   5   1  100.79    6.50
  -5   5   1   86.19    7.00
   4  -5  -1  125.29    6.80
   4  -5  -1  134.79    6.90
   4  -5  -1  118.99    7.50
  -4   5   1  129.09    7.10
  -4   5   1  136.29    8.20
  -4   5   1  132.59    6.40
  -4   5   1  138.59    7.70
  -4   5   1  142.39    7.30
   3  -5  -1 1014.60   35.00
   3  -5  -1  967.60   35.90
   3  -5  -1  987.70   34.90
  -3   5   1  974.80   35.30
  -3   5   1 1007.60   36.30
  -3   5   1 1012.60   34.70
  -3   5   1 1001.30   35.80
   2  -5  -1  178.98    8.30
   2  -5  -1  167.78    8.00
   2  -5  -1  164.78    8.90
   2  -5  -1  169.28    7.40
  -2   5   1  168.38    7.70
  -2   5   1  180.58    8.60
  -2   5   1  182.78    8.20
   1  -5  -1 1165.98   41.30
   1  -5  -1 1159.38   41.40
   1  -5  -1 1181.18   40.70
   1  -5  -1 1194.68   40.90
  -1   5   1 1221.08   41.90
  -1   5   1 1252.17   41.40
  -1   5   1 1139.59   40.90
  -1   5   1 1240.68   41.00
   0  -5  -1  206.18    8.30
   0  -5  -1  202.68    8.80
   0  -5  -1  202.58    8.40
   0   5   1  213.58    8.40
   0   5   1  205.98    8.20
   0   5   1  179.48    9.80
  -1  -5  -1 1104.39   38.00
  -1  -5  -1 1116.59   38.30
  -1  -5  -1 1130.99   38.00
  -1  -5  -1 1093.39   38.10
   1   5   1 1084.09   38.70
   1   5   1 1147.19   38.00
   1   5   1 1128.99   38.20
  -2  -5  -1  568.84   20.50
  -2  -5  -1  607.74   20.50
  -2  -5  -1  584.04   21.10
  -2  -5  -1  586.64   20.80
   2   5   1  597.24   21.00
   2   5   1  549.45   21.00
  -3  -5  -1   45.10    3.50
  -3  -5  -1   45.10    2.80
  -3  -5  -1   45.10    3.00
  -3  -5  -1   50.49    2.70
   3   5   1   49.50    3.50
   3   5   1   40.20    3.30
  -4  -5  -1  634.54   23.60
  -4  -5  -1  653.33   22.80
  -4  -5  -1  685.23   24.50
   4   5   1  669.53   24.80
   4   5   1  625.84   24.20
   4   5   1  649.24   24.10
  -5  -5  -1  152.18    6.50
  -5  -5  -1  167.08    8.50
   5   5   1  160.98    8.60
   5   5   1  158.38    9.00
   5   5   1  142.79    7.90
  -6  -5  -1  216.28   10.80
   6   5   1  199.78   10.40
   6   5   1  213.08   10.80
  -7  -5  -1   50.99    2.70
  -7  -5  -1   66.89    5.80
  -7  -5  -1   52.09    4.60
   7   5   1   59.29    5.40
   7   5   1   54.09    5.40
  -8  -5  -1    8.20    2.50
  -8  -5  -1    8.10    1.30
   8   5   1   11.20    3.10
   8   5   1   11.90    2.10
   8   5   1   11.20    3.70
   6  -6  -1   27.90    4.20
   6  -6  -1   27.70    4.90
   6  -6  -1   37.10    3.90
  -6   6   1   33.40    3.20
  -6   6   1   24.60    4.90
  -6   6   1   28.80    4.80
   5  -6  -1  115.79    9.70
   5  -6  -1  155.88    8.20
   5  -6  -1  167.28    9.30
  -5   6   1  173.88    9.10
  -5   6   1  148.79    7.70
  -5   6   1  151.18    9.20
   4  -6  -1   38.40    3.60
   4  -6  -1   42.20    3.70
   4  -6  -1   38.60    4.10
  -4   6   1   43.50    4.30
  -4   6   1   39.90    6.10
  -4   6   1   40.70    3.40
  -4   6   1   41.00    4.00
  -4   6   1   39.40    4.70
   3  -6  -1  269.37   12.40
   3  -6  -1  287.57   12.40
   3  -6  -1  272.47   12.60
   3  -6  -1  281.37   11.50
  -3   6   1  265.77   12.80
  -3   6   1  285.57   11.50
  -3   6   1  276.97   12.00
  -3   6   1  281.77   12.50
   2  -6  -1    6.80    1.70
   2  -6  -1    9.20    2.10
   2  -6  -1    5.60    1.50
   2  -6  -1    6.50    2.10
  -2   6   1    6.40    2.10
  -2   6   1    9.50    1.90
  -2   6   1    9.70    2.30
   1  -6  -1    4.90    1.60
   1  -6  -1    5.60    1.50
   1  -6  -1    4.10    1.50
  -1   6   1    3.50    1.70
  -1   6   1    1.90    1.10
  -1   6   1    5.20    1.50
  -1   6   1    3.80    1.60
   0  -6  -1  757.32   26.70
   0  -6  -1  738.63   26.70
   0  -6  -1  747.73   26.80
   0   6   1  761.52   26.50
   0   6   1  767.32   26.60
   0   6   1  712.93   26.50
  -1  -6  -1   12.90    1.80
  -1  -6  -1   13.90    2.00
  -1  -6  -1   15.10    2.20
  -1  -6  -1   12.60    2.10
   1   6   1   15.80    2.00
   1   6   1   12.90    2.00
   1   6   1   10.30    1.70
  -2  -6  -1 1188.68   41.50
  -2  -6  -1 1231.48   41.50
  -2  -6  -1 1223.68   41.40
  -2  -6  -1 1238.98   42.10
   2   6   1 1238.28   42.00
   2   6   1 1154.38   42.00
  -3  -6  -1  291.17   12.00
  -3  -6  -1  272.87   12.30
  -3  -6  -1  294.27   11.10
   3   6   1  273.07   11.90
   3   6   1  301.47   12.00
  -4  -6  -1  711.23   24.50
  -4  -6  -1  776.42   28.10
  -4  -6  -1  683.03   25.90
  -4  -6  -1  716.53   24.60
   4   6   1  675.73   25.70
   4   6   1  624.24   25.70
   4   6   1  689.53   26.60
  -5  -6  -1  336.87   14.80
  -5  -6  -1  363.16   15.30
  -5  -6  -1  349.96   13.30
   5   6   1  343.87   15.10
   5   6   1  340.87   15.00
   5   6   1  389.96   16.00
  -6  -6  -1    9.40    2.80
   6   6   1   10.50    2.70
   6   6   1   10.00    3.10
  -7  -6  -1   69.29    5.90
   7   6   1   60.99    5.60
   7   6   1   60.29    5.90
  -8  -6  -1   20.60    3.40
  -8  -6  -1   16.10    3.90
   8   6   1   21.80    4.30
   8   6   1   15.70    3.60
  -5   7   1   85.79    6.60
   4  -7  -1   21.30    2.90
   4  -7  -1   24.90    3.10
   4  -7  -1   13.30    3.40
  -4   7   1   19.50    2.80
  -4   7   1   18.00    3.60
   3  -7  -1   60.99    4.30
   3  -7  -1   55.79    4.00
   3  -7  -1   56.09    4.90
  -3   7   1   57.79    5.00
  -3   7   1   54.19    5.10
  -3   7   1   58.99    4.40
   2  -7  -1  490.15   18.10
   2  -7  -1  480.45   19.20
   2  -7  -1  459.25   20.20
   2  -7  -1  456.75   17.70
  -2   7   1  453.35   18.40
  -2   7   1  500.75   19.10
  -2   7   1  498.75   18.50
  -2   7   1  483.15   21.40
   1  -7  -1    1.80    1.60
   1  -7  -1    1.40    1.10
   1  -7  -1    2.80    1.40
  -1   7   1    1.20    1.20
  -1   7   1    2.20    1.30
  -1   7   1    1.70    1.50
  -1   7   1    0.40    1.50
   0  -7  -1  968.10   34.30
   0  -7  -1  975.40   34.10
   0  -7  -1  915.11   33.40
   0  -7  -1  963.90   33.70
   0   7   1  981.70   33.80
   0   7   1  931.11   33.80
   0   7   1  983.50   33.90
  -1  -7  -1  157.58    7.30
  -1  -7  -1  147.69    7.00
  -1  -7  -1  154.88    7.30
  -1  -7  -1  151.78    6.80
   1   7   1  165.28    7.20
   1   7   1  162.18    7.20
   1   7   1  143.59    7.20
  -2  -7  -1  491.65   18.40
  -2  -7  -1  495.35   19.30
  -2  -7  -1  506.65   19.20
  -2  -7  -1  493.05   18.50
   2   7   1  496.95   19.10
   2   7   1  541.75   19.20
  -3  -7  -1    2.30    1.80
  -3  -7  -1    3.40    1.40
  -3  -7  -1    4.00    1.30
  -3  -7  -1    2.60    1.20
   3   7   1    5.10    1.70
   3   7   1    3.20    1.60
  -4  -7  -1    4.50    2.20
  -4  -7  -1    7.20    1.90
  -4  -7  -1    5.90    1.60
  -4  -7  -1    7.10    1.60
   4   7   1    6.40    2.20
   4   7   1    4.50    2.00
  -5  -7  -1  192.68    8.30
  -5  -7  -1  189.98    9.00
  -5  -7  -1  183.88    8.20
  -5  -7  -1  189.98    9.80
   5   7   1  193.08   10.60
   5   7   1  192.88    9.80
  -6  -7  -1   78.19    6.10
  -6  -7  -1   74.59    4.70
   6   7   1   84.29    6.80
   6   7   1   69.59    5.90
  -7  -7  -1   56.39    5.50
   7   7   1   44.50    5.10
   7   7   1   48.20    5.60
   5  -8  -1   13.70    4.40
  -5   8   1   23.40    4.50
   4  -8  -1   84.99    7.60
   4  -8  -1   90.29    5.60
   4  -8  -1   95.49    5.80
  -4   8   1  100.09    7.30
   3  -8  -1   17.20    3.50
   3  -8  -1   15.60    2.50
   3  -8  -1   20.00    2.80
  -3   8   1   21.70    3.40
  -3   8   1   19.60    3.60
   2  -8  -1  350.56   15.10
   2  -8  -1  323.17   13.30
   2  -8  -1  331.77   15.00
  -2   8   1  353.46   14.30
  -2   8   1  327.27   19.50
  -2   8   1  329.17   14.20
  -2   8   1  343.07   14.70
   1  -8  -1    0.00    1.00
   1  -8  -1    2.00    1.70
   1  -8  -1    0.60    1.20
  -1   8   1    1.70    1.60
  -1   8   1   -0.50    1.40
  -1   8   1    1.60    1.40
  -1   8   1    1.70    1.40
   0  -8  -1  276.87   12.10
   0  -8  -1  253.47   11.70
   0  -8  -1  283.77   11.50
   0  -8  -1  286.47   11.20
   0   8   1  271.87   11.60
   0   8   1  253.07   11.50
   0   8   1  294.37   11.80
  -1  -8  -1   71.29    4.70
  -1  -8  -1   69.49    4.20
  -1  -8  -1   65.49    4.40
  -1  -8  -1   64.79    4.40
   1   8   1   66.29    4.40
   1   8   1   77.99    4.70
   1   8   1   68.39    4.40
  -2  -8  -1   -0.60    1.60
  -2  -8  -1    1.60    1.20
  -2  -8  -1    4.10    1.50
  -2  -8  -1    2.90    1.50
   2   8   1    1.60    1.40
   2   8   1    3.60    1.50
  -3  -8  -1  182.18    8.40
  -3  -8  -1  181.58    8.30
  -3  -8  -1  187.98    8.10
  -3  -8  -1  185.68    9.00
   3   8   1  197.08    9.20
   3   8   1  176.48    9.00
   3   8   1  176.08    7.00
  -4  -8  -1  297.17   12.00
  -4  -8  -1  271.47   13.70
  -4  -8  -1  303.97   12.50
  -4  -8  -1  307.37   11.80
   4   8   1  264.37   12.90
   4   8   1  306.67   13.20
  -5  -8  -1  129.49    6.40
  -5  -8  -1  141.69   10.60
  -5  -8  -1  123.49    6.20
  -5  -8  -1  113.39    6.70
   5   8   1  124.69    7.80
   5   8   1  124.09    8.60
  -6  -8  -1  112.99    5.90
  -6  -8  -1  117.29    5.90
  -6  -8  -1   86.79    7.40
   6   8   1  107.69    7.50
   6   8   1  117.69    8.50
  -7  -8  -1    2.30    1.70
   7   8   1    0.70    2.10
   7   8   1    2.70    2.50
   4  -9  -1  144.19    7.80
   4  -9  -1  146.39    7.60
   4  -9  -1  154.88    9.70
  -4   9   1  147.79    8.90
  -4   9   1  148.09    9.60
   3  -9  -1   -0.60    1.50
   3  -9  -1   -0.60    1.30
  -3   9   1    4.50    2.40
  -3   9   1    0.60    1.70
   2  -9  -1  256.97   11.30
   2  -9  -1  251.87   12.70
  -2   9   1  266.57   12.10
  -2   9   1  268.47   12.50
   1  -9  -1  134.99    8.00
   1  -9  -1  125.99    7.80
   1  -9  -1  153.48    7.80
   1  -9  -1  138.89    6.70
  -1   9   1  133.59    7.40
  -1   9   1  146.19    7.60
  -1   9   1  137.59    7.80
   0  -9  -1    0.50    1.10
   0  -9  -1    0.50    1.60
   0   9   1   -1.10    1.30
   0   9   1   -0.60    1.00
   0   9   1    0.30    1.30
  -1  -9  -1  349.77   14.60
  -1  -9  -1  364.56   15.10
  -1  -9  -1  355.06   14.50
   1   9   1  337.27   14.60
   1   9   1  370.46   14.70
   1   9   1  352.26   14.40
  -2  -9  -1   24.80    3.10
  -2  -9  -1   29.20    3.20
  -2  -9  -1   21.10    3.30
  -2  -9  -1   26.30    3.50
   2   9   1   20.90    3.10
   2   9   1   18.80    2.70
   2   9   1   26.50    3.40
   2   9   1   30.40    4.20
  -3  -9  -1  472.75   19.10
  -3  -9  -1  521.05   19.20
  -3  -9  -1  513.35   20.10
  -3  -9  -1  513.05   19.50
   3   9   1  535.45   20.30
   3   9   1  497.25   18.00
   3   9   1  485.85   21.40
  -4  -9  -1  156.88    7.80
  -4  -9  -1  157.48    8.70
  -4  -9  -1  162.38    7.60
  -4  -9  -1  156.58    7.90
   4   9   1  162.18    8.90
  -5  -9  -1   47.20    3.70
  -5  -9  -1   50.49    4.00
  -5  -9  -1   51.89    5.10
   5   9   1   49.70    5.00
   5   9   1   50.09    6.10
  -6  -9  -1   68.79    4.60
  -6  -9  -1   59.99    4.20
  -6  -9  -1   63.59    6.00
   6   9   1   76.49    6.40
   6   9   1   67.19    6.90
  -7  -9  -1    2.40    1.50
  -7  -9  -1    0.80    2.50
  -7  -9  -1   -0.80    1.10
   7   9   1    2.70    2.80
   7   9   1    0.70    2.30
   3 -10  -1   16.40    3.90
   3 -10  -1   15.80    2.50
   3 -10  -1   16.90    2.70
  -3  10   1   13.70    3.50
  -3  10   1   16.60    3.20
   2 -10  -1    1.50    1.60
   2 -10  -1    0.40    1.30
   2 -10  -1    1.00    2.10
  -2  10   1   -0.80    1.40
  -2  10   1   -1.40    1.70
   1 -10  -1  256.67   10.90
   1 -10  -1  252.07   12.80
   1 -10  -1  251.37   11.30
  -1  10   1  260.97   12.30
  -1  10   1  274.27   12.10
   0 -10  -1   94.89    5.50
   0 -10  -1   97.39    6.80
   0 -10  -1  106.29    7.40
   0  10   1  108.39    6.60
   0  10   1  103.29    6.40
  -1 -10  -1  138.99    7.60
  -1 -10  -1  145.29    8.20
  -1 -10  -1  141.59    7.80
   1  10   1  147.09    7.90
   1  10   1  150.88    7.80
  -2 -10  -1  102.69    6.00
  -2 -10  -1   95.39    5.60
  -2 -10  -1   98.19    6.20
  -2 -10  -1  100.69    6.40
   2  10   1   94.49    5.80
   2  10   1  106.29    6.40
   2  10   1   89.79    5.50
  -3 -10  -1   44.10    4.10
  -3 -10  -1   47.50    3.80
  -3 -10  -1   39.40    4.60
  -3 -10  -1   43.80    4.50
   3  10   1   47.70    4.60
   3  10   1   39.90    3.00
  -4 -10  -1  185.28    9.90
  -4 -10  -1  183.58    9.10
  -4 -10  -1  183.28    8.70
  -4 -10  -1  179.88    9.10
   4  10   1  208.78   10.50
  -5 -10  -1   31.30    3.50
  -5 -10  -1   27.20    4.10
  -5 -10  -1   25.50    3.20
   5  10   1   29.30    4.40
  -6 -10  -1   37.40    3.50
  -6 -10  -1   34.80    4.90
  -6 -10  -1   43.10    3.90
   6  10   1   33.20    5.90
   6  10   1   43.50    5.80
   2 -11  -1   18.50    2.70
   2 -11  -1   19.40    4.50
   2 -11  -1   26.00    3.00
  -2  11   1   28.60    4.10
  -2  11   1   30.60    4.60
   1 -11  -1  201.98    9.40
   1 -11  -1  210.58   11.70
  -1  11   1  235.28   11.50
  -1  11   1  215.58   10.80
   0 -11  -1  131.09    7.30
   0 -11  -1  135.39    6.80
   0  11   1  142.89    8.20
   0  11   1  134.29    7.90
  -1 -11  -1    4.40    1.70
  -1 -11  -1    8.30    2.30
  -1 -11  -1    2.30    2.20
   1  11   1    5.80    2.20
   1  11   1    4.40    2.20
   1  11   1    9.20    2.50
  -2 -11  -1   99.89    6.30
  -2 -11  -1   88.69    6.40
  -2 -11  -1   95.19    6.30
   2  11   1  106.99    6.80
   2  11   1   96.89    5.90
  -3 -11  -1   47.60    4.50
  -3 -11  -1   53.99    4.20
  -3 -11  -1   59.19    4.90
  -3 -11  -1   46.70    4.10
   3  11   1   44.10    4.80
  -4 -11  -1    9.90    2.70
  -4 -11  -1    4.10    2.10
  -4 -11  -1   11.80    2.60
   4  11   1    3.70    2.30
  -5 -11  -1  102.19    7.30
  -5 -11  -1  105.79    6.60
  -5 -11  -1   90.59    5.80
   5  11   1  103.09    7.80
   0 -12  -1   25.20    3.30
   0 -12  -1   25.10    4.60
   0  12   1   28.00    4.10
   0  12   1   34.20    4.00
  -1 -12  -1   27.60    4.50
  -1 -12  -1   34.00    3.80
   1  12   1   30.40    4.10
   1  12   1   38.90    4.30
  -2 -12  -1   43.60    5.50
  -2 -12  -1   37.80    4.20
   2  12   1   42.60    4.70
   2  12   1   36.70    3.90
  -3 -12  -1  198.98   10.00
  -3 -12  -1  175.38   10.80
  -3 -12  -1  185.18    9.20
   3  12   1  171.68    8.50
   3  12   1  196.78   11.00
  -4 -12  -1    0.20    1.90
  -4 -12  -1   -3.00    2.40
  -4 -12  -1    0.70    1.60
   4  12   1    1.40    2.10
   3  11  -2   16.20    2.60
   3  11  -2   17.30    3.30
  -3 -11   2   14.00    2.30
  -3 -11   2   12.70    1.90
  -3 -11   2   13.30    2.20
  -3 -11   2   21.00    3.90
   2  11  -2   77.09    5.80
   2  11  -2   67.49    5.60
  -2 -11   2   85.59    6.40
   1  11  -2   19.50    3.20
   1  11  -2   14.80    2.70
  -1 -11   2   26.00    4.40
   0  11  -2  134.99    7.70
   0 -11   2  126.99    8.80
  -5 -10   2   58.89    7.60
  -5 -10   2   49.10    2.80
  -5 -10   2   52.79    4.30
   4  10  -2  112.79    7.50
  -4 -10   2   81.59    6.00
  -4 -10   2  118.09    8.80
   3  10  -2    9.40    2.10
   3  10  -2    8.90    2.50
  -3 -10   2   13.90    2.20
  -3 -10   2   13.50    3.30
  -3 -10   2    4.40    1.90
   2  10  -2  164.88    8.50
   2  10  -2  153.38    7.60
   2  10  -2  143.19    8.30
  -2 -10   2  168.78    7.90
  -2 -10   2  154.78    6.30
  -2 -10   2  148.49    9.60
  -2 -10   2  152.88    6.50
   1  10  -2    5.80    2.40
   1  10  -2    8.90    2.20
   1  10  -2    6.30    2.00
  -1 -10   2    7.10    2.60
  -1 -10   2    2.20    2.50
   0  10  -2   66.49    4.90
   0  10  -2   55.39    4.80
   0 -10   2   70.59    6.00
  -1  10  -2   48.20    4.60
  -1  10  -2   47.20    4.20
   1 -10   2   41.30    5.70
  -2  10  -2    0.10    1.50
  -2  10  -2    0.00    1.90
   2 -10   2   -0.20    2.30
   6   9  -2  125.79    8.50
   6   9  -2  131.39   10.30
  -6  -9   2  123.99    7.60
  -6  -9   2  103.69    4.50
  -6  -9   2  109.59    4.50
  -6  -9   2  109.49    7.20
   5   9  -2   16.20    4.60
   5   9  -2    8.50    2.70
  -5  -9   2   12.80    1.50
  -5  -9   2   14.90    2.90
  -5  -9   2    9.50    2.90
  -5  -9   2   11.00    2.40
   4   9  -2  153.08    8.60
  -4  -9   2  146.69    6.40
  -4  -9   2  145.09    8.10
  -4  -9   2  141.49    7.10
   3   9  -2   10.40    2.50
   3   9  -2   15.20    2.50
  -3  -9   2    7.90    1.50
  -3  -9   2   15.10    2.80
  -3  -9   2   11.50    2.90
  -3  -9   2   13.90    1.90
   2   9  -2  218.48   10.70
   2   9  -2  242.88   10.80
   2   9  -2  237.18    9.80
   2   9  -2  220.18   10.90
  -2  -9   2  229.28    9.30
  -2  -9   2  237.08   11.30
  -2  -9   2  242.38   10.10
   1   9  -2  126.89    6.80
   1   9  -2  128.19    7.70
   1   9  -2  137.19    7.10
   1   9  -2  132.39    7.10
  -1  -9   2  119.99    5.00
  -1  -9   2  126.49    5.30
  -1  -9   2  130.49    7.70
  -1  -9   2  146.49    7.20
   0   9  -2   18.50    3.40
   0   9  -2   15.80    2.70
   0   9  -2   11.10    2.20
   0   9  -2   17.30    3.00
   0  -9   2   13.90    2.80
   0  -9   2   13.20    3.20
  -1   9  -2  205.78    9.70
  -1   9  -2  213.18   10.40
  -1   9  -2  197.08   10.40
   1  -9   2  210.38   11.10
  -2   9  -2   24.90    3.50
  -2   9  -2   25.10    4.10
   2  -9   2   27.60    4.50
  -3   9  -2  105.89    6.80
   3  -9   2  105.69    7.80
   6   8  -2  138.09    8.90
   6   8  -2  146.69   10.60
  -6  -8   2  127.99    5.60
  -6  -8   2  134.59    5.60
  -6  -8   2  145.29    8.30
  -6  -8   2  142.59    7.90
   5   8  -2   14.80    4.00
   5   8  -2   10.30    2.70
  -5  -8   2    7.90    2.40
  -5  -8   2    7.90    1.20
  -5  -8   2   11.70    2.40
  -5  -8   2    7.90    2.20
   4   8  -2   39.70    6.00
   4   8  -2   40.80    4.20
  -4  -8   2   44.60    3.80
  -4  -8   2   38.60    3.60
  -4  -8   2   36.00    2.40
  -4  -8   2   35.50    3.10
   3   8  -2   80.49    5.50
   3   8  -2   80.89    5.20
   3   8  -2   81.59    5.50
  -3  -8   2   93.39    5.00
  -3  -8   2   82.19    5.50
  -3  -8   2   82.89    4.60
  -3  -8   2   89.69    4.40
   2   8  -2    2.40    1.50
   2   8  -2    4.20    1.70
   2   8  -2    1.20    1.10
   2   8  -2    6.90    2.70
  -2  -8   2    1.90    1.60
  -2  -8   2    5.90    1.40
  -2  -8   2    0.60    1.00
   1   8  -2  192.08    8.90
   1   8  -2  205.08    8.60
   1   8  -2  191.18    9.60
  -1  -8   2  187.68    7.20
  -1  -8   2  187.08    7.40
  -1  -8   2  197.28    8.80
  -1  -8   2  188.78    9.50
   0   8  -2  126.99    6.80
   0   8  -2  140.69    7.10
   0  -8   2  134.89    7.10
   0  -8   2  127.09    7.50
  -1   8  -2   89.69    7.40
  -1   8  -2   96.19    5.50
  -1   8  -2   90.89    5.90
  -1   8  -2   84.49    5.40
   1  -8   2   99.79    6.50
   1  -8   2   88.99    5.90
  -2   8  -2   83.69    6.00
  -2   8  -2   92.09    5.50
  -2   8  -2   78.89    5.30
   2  -8   2   90.49    6.40
  -3   8  -2    3.90    2.40
  -3   8  -2    5.50    1.90
  -4   8  -2   57.99    5.80
   4  -8   2   60.09    6.00
   7   7  -2    3.30    2.90
   7   7  -2    0.90    2.10
  -7  -7   2    1.50    1.80
  -7  -7   2    3.70    2.30
  -7  -7   2    2.30    1.50
  -7  -7   2    1.60    1.00
   6   7  -2   86.89    6.50
   6   7  -2   81.19    7.70
  -6  -7   2   74.69    3.90
  -6  -7   2   80.69    6.00
  -6  -7   2   82.09    3.90
  -6  -7   2   75.59    5.30
   5   7  -2  171.98   10.80
   5   7  -2  156.08    8.80
  -5  -7   2  150.78    8.00
  -5  -7   2  152.18    6.30
  -5  -7   2  157.38    8.30
   4   7  -2    4.50    1.80
   4   7  -2    4.10    2.00
   4   7  -2    6.30    3.10
  -4  -7   2    6.00    1.90
  -4  -7   2    5.50    1.70
  -4  -7   2    4.50    1.00
  -4  -7   2    3.60    1.80
   3   7  -2  573.14   22.80
   3   7  -2  606.44   22.70
  -3  -7   2  630.34   22.10
  -3  -7   2  598.34   21.10
  -3  -7   2  604.44   22.70
   2   7  -2  103.09    5.00
   2   7  -2  112.19    5.90
   2   7  -2  108.49    6.00
   2   7  -2  115.99    6.00
  -2  -7   2  110.39    6.20
  -2  -7   2  112.19    5.30
  -2  -7   2  107.09    5.20
   1   7  -2  276.97   11.80
   1   7  -2  269.57   10.70
   1   7  -2  263.77   11.10
   1   7  -2  284.17   11.00
  -1  -7   2  259.07   11.60
  -1  -7   2  266.67    9.80
  -1  -7   2  263.47   10.90
  -1  -7   2  266.77   10.00
   0   7  -2  161.68    8.50
   0   7  -2  169.68    7.70
   0   7  -2  165.18    7.30
   0   7  -2  151.78    7.30
   0  -7   2  160.28    7.70
   0  -7   2  150.48    5.70
   0  -7   2  155.18    8.10
  -1   7  -2  138.09    7.30
  -1   7  -2  123.09    7.90
  -1   7  -2  138.49    6.60
  -1   7  -2  129.09    6.60
  -1   7  -2  133.69    7.20
   1  -7   2  149.09    7.80
   1  -7   2  140.79    7.40
  -2   7  -2   72.39    6.50
  -2   7  -2   75.29    4.70
  -2   7  -2   74.89    5.70
  -2   7  -2   74.99    5.40
   2  -7   2   81.59    5.70
   2  -7   2   71.59    5.30
  -3   7  -2    5.60    1.70
  -3   7  -2    2.60    2.20
   3  -7   2    7.70    2.60
  -4   7  -2   46.80    5.00
   4  -7   2   44.70    4.80
  -5   7  -2   68.19    5.80
  -5   7  -2   78.59    6.90
   5  -7   2   75.09    6.40
   7   6  -2   99.69    8.60
  -7  -6   2  101.29    5.40
  -7  -6   2  107.09    7.20
   6   6  -2   -0.20    1.80
   6   6  -2    0.50    2.40
  -6  -6   2   -1.80    1.40
  -6  -6   2    0.50    1.10
  -6  -6   2   -0.20    0.80
  -6  -6   2    0.50    1.50
   5   6  -2  518.75   20.70
   5   6  -2  526.25   22.80
  -5  -6   2  487.05   19.50
  -5  -6   2  490.55   19.60
  -5  -6   2  514.15   18.00
  -5  -6   2  559.44   20.40
   4   6  -2   11.60    2.30
   4   6  -2    8.20    3.10
   4   6  -2   13.00    2.50
  -4  -6   2    8.10    2.10
  -4  -6   2   10.60    1.90
  -4  -6   2    9.70    2.10
  -4  -6   2   10.30    1.30
   3   6  -2  621.44   23.80
   3   6  -2  657.93   24.40
  -3  -6   2  611.64   22.00
  -3  -6   2  669.13   23.70
  -3  -6   2  670.53   23.30
  -3  -6   2  623.04   22.70
   2   6  -2  634.64   22.80
   2   6  -2  606.74   23.00
   2   6  -2  643.04   22.80
  -2  -6   2  615.24   22.00
  -2  -6   2  646.64   22.30
  -2  -6   2  631.54   23.10
   1   6  -2    1.70    1.00
   1   6  -2    0.30    1.20
   1   6  -2    0.20    0.80
   1   6  -2   -1.20    0.70
  -1  -6   2   -0.70    0.80
  -1  -6   2    0.40    0.60
  -1  -6   2    1.10    1.30
  -1  -6   2    0.60    0.70
   0   6  -2  318.57   12.00
   0   6  -2  312.07   12.30
   0   6  -2  312.27   12.10
   0   6  -2  308.07   13.20
   0  -6   2  321.27   13.00
   0  -6   2  325.57   11.00
   0  -6   2  307.37   12.40
   0  -6   2  298.67   10.80
  -1   6  -2  209.58    9.20
  -1   6  -2  233.68   10.80
  -1   6  -2  226.18   10.00
  -1   6  -2  225.58   10.00
  -1   6  -2  218.38    9.10
   1  -6   2  222.58    9.90
   1  -6   2  220.98   10.10
  -2   6  -2   83.09    5.70
  -2   6  -2   92.79    6.00
  -2   6  -2   85.09    4.90
  -2   6  -2   84.89    6.00
   2  -6   2   91.99    5.80
   2  -6   2   81.29    5.50
  -3   6  -2  222.88   11.40
  -3   6  -2  227.58   11.70
  -3   6  -2  214.88   10.10
  -3   6  -2  230.78   11.20
  -3   6  -2  230.18   10.60
   3  -6   2  237.98    8.20
   3  -6   2  243.68   11.30
  -4   6  -2   11.40    3.10
  -4   6  -2   10.90    2.50
  -4   6  -2    8.90    2.20
  -4   6  -2   10.50    2.80
   4  -6   2   12.90    1.50
   4  -6   2    9.10    2.80
   4  -6   2    8.60    1.20
  -5   6  -2  117.19    7.20
   5  -6   2  112.49    7.70
   5  -6   2  112.89    5.00
   5  -6   2  107.29    5.00
   8   5  -2    8.40    3.10
   8   5  -2    6.80    0.90
  -8  -5   2    8.00    2.00
  -8  -5   2   10.70    3.30
   7   5  -2  206.18   12.30
   7   5  -2  195.58   11.20
  -7  -5   2  231.68   11.40
  -7  -5   2  198.78    9.10
   6   5  -2    2.10    2.30
   6   5  -2    0.30    1.70
  -6  -5   2    1.20    1.00
  -6  -5   2    1.30    0.70
  -6  -5   2    0.80    1.30
  -6  -5   2   -0.20    1.60
   5   5  -2   96.39    6.30
   5   5  -2   98.79    8.40
   5   5  -2   95.79    6.20
  -5  -5   2   91.69    3.70
  -5  -5   2   98.59    5.50
  -5  -5   2   86.59    4.40
  -5  -5   2   90.29    5.90
  -5  -5   2  100.09    5.40
   4   5  -2   58.19    5.40
   4   5  -2   58.19    4.30
   4   5  -2   54.19    4.20
  -4  -5   2   54.29    2.70
  -4  -5   2   64.39    5.00
  -4  -5   2   54.59    3.60
  -4  -5   2   61.79    3.90
   3   5  -2    6.30    1.50
   3   5  -2    9.80    1.80
   3   5  -2    6.20    2.30
  -3  -5   2    8.10    1.40
  -3  -5   2    8.20    1.00
  -3  -5   2   11.30    1.90
  -3  -5   2    7.50    1.50
   2   5  -2  468.95   17.40
   2   5  -2  499.35   17.60
   2   5  -2  453.05   17.60
  -2  -5   2  506.05   17.20
  -2  -5   2  471.85   16.90
  -2  -5   2  471.75   16.70
   1   5  -2  226.28    8.60
   1   5  -2  223.48    8.40
   1   5  -2  223.98    9.20
   1   5  -2  201.28   10.30
  -1  -5   2  205.18    8.00
  -1  -5   2  208.48    8.40
   0   5  -2  108.59    5.10
   0   5  -2  102.49    5.70
   0   5  -2  106.29    4.70
   0   5  -2  102.69    4.80
   0  -5   2   99.19    3.80
   0  -5   2  108.39    4.10
   0  -5   2  102.69    5.40
  -1   5  -2 1012.30   36.60
  -1   5  -2 1043.80   35.70
  -1   5  -2 1025.70   34.80
  -1   5  -2 1029.70   35.70
  -1   5  -2  958.20   35.90
   1  -5   2 1027.80   35.80
   1  -5   2 1009.60   35.90
  -2   5  -2  275.97   11.70
  -2   5  -2  256.27   10.60
  -2   5  -2  267.37   11.80
  -2   5  -2  279.97   10.80
  -2   5  -2  257.17   11.10
   2  -5   2  263.67    9.20
   2  -5   2  264.47   11.60
   2  -5   2  265.27   11.50
  -3   5  -2  127.89    7.30
  -3   5  -2  130.59    6.40
  -3   5  -2  127.09    6.70
  -3   5  -2  126.69    6.30
  -3   5  -2  127.89    7.40
   3  -5   2  126.59    5.10
   3  -5   2  121.89    5.10
   3  -5   2  112.49    8.20
  -4   5  -2   -0.30    1.70
  -4   5  -2    2.40    1.40
  -4   5  -2   -0.90    1.20
  -4   5  -2    0.10    1.80
  -4   5  -2   -0.10    1.40
   4  -5   2    0.70    0.90
   4  -5   2    1.10    1.10
   4  -5   2    3.80    2.00
  -5   5  -2   53.89    4.60
  -5   5  -2   48.10    5.00
  -5   5  -2   51.19    5.40
   5  -5   2   50.89    3.30
   5  -5   2   48.80    4.70
   5  -5   2   40.70    3.50
  -6   5  -2   76.49    5.90
   6  -5   2   85.19    6.30
   6  -5   2   71.79    6.00
   8   4  -2    3.70    2.50
   8   4  -2   -4.00    2.10
  -8  -4   2    2.40    1.60
  -8  -4   2    3.60    3.30
   7   4  -2  113.89    7.90
   7   4  -2  115.39    4.80
   7   4  -2  112.59    8.60
  -7  -4   2  143.19    8.20
  -7  -4   2  104.89    8.80
   6   4  -2  171.78    9.50
   6   4  -2  184.18   10.60
  -6  -4   2  174.68    7.90
  -6  -4   2  160.48    9.60
  -6  -4   2  198.38    9.60
   5   4  -2   20.50    3.20
   5   4  -2   20.70    3.20
  -5  -4   2   19.20    2.70
  -5  -4   2   20.20    1.80
  -5  -4   2   21.30    2.70
  -5  -4   2   18.90    1.90
  -5  -4   2   22.60    3.30
   4   4  -2  607.24   23.40
   4   4  -2  624.24   23.40
   4   4  -2  665.23   24.90
  -4  -4   2  604.54   22.60
  -4  -4   2  620.04   21.60
  -4  -4   2  630.34   23.10
   3   4  -2  298.57   12.40
   3   4  -2  319.27   12.70
   3   4  -2  326.87   14.00
  -3  -4   2  325.47   12.20
  -3  -4   2  304.77   11.90
  -3  -4   2  315.47   11.50
  -3  -4   2  324.77   11.00
   2   4  -2  987.40   33.40
   2   4  -2  933.51   33.50
   2   4  -2  949.80   33.20
  -2  -4   2 1003.50   32.90
  -2  -4   2  918.51   32.30
  -2  -4   2  985.30   33.50
  -2  -4   2  995.70   33.10
   1   4  -2  449.06   17.20
   1   4  -2  505.15   16.90
   1   4  -2  494.05   17.10
   1   4  -2  509.65   17.80
  -1  -4   2  457.05   16.60
  -1  -4   2  478.55   16.60
  -1  -4   2  478.15   16.90
  -1  -4   2  503.15   17.70
   0   4  -2  384.06   13.40
   0   4  -2  358.26   13.00
   0   4  -2  353.96   12.90
   0  -4   2  366.26   13.80
   0  -4   2  352.06   13.30
  -1   4  -2 1454.55   48.70
  -1   4  -2 1461.95   49.50
  -1   4  -2 1512.95   49.60
  -1   4  -2 1453.15   50.29
   1  -4   2 1465.25   49.60
   1  -4   2 1329.77   51.39
  -2   4  -2    4.40    1.40
  -2   4  -2    4.20    1.50
  -2   4  -2    6.00    1.30
  -2   4  -2    3.40    1.00
  -2   4  -2    2.90    1.50
   2  -4   2    4.50    0.70
   2  -4   2    5.20    1.60
   2  -4   2    2.90    1.50
   2  -4   2    3.60    0.60
  -3   4  -2    3.80    1.90
  -3   4  -2    5.10    1.30
  -3   4  -2    4.70    1.40
  -3   4  -2    5.00    1.70
  -3   4  -2    3.00    1.30
   3  -4   2    2.00    0.80
   3  -4   2    3.30    1.60
   3  -4   2    3.00    0.90
  -4   4  -2  148.09    8.40
  -4   4  -2  152.68    7.50
  -4   4  -2  145.99    8.00
  -4   4  -2  139.49    7.30
  -4   4  -2  146.49    8.10
   4  -4   2  149.19    7.90
   4  -4   2  156.18    6.50
   4  -4   2  144.89    6.60
  -5   4  -2    0.40    1.70
  -5   4  -2   -1.60    1.70
  -5   4  -2   -1.20    0.90
  -5   4  -2    0.40    1.40
   5  -4   2   -1.40    1.40
   5  -4   2    0.50    1.70
   5  -4   2   -0.30    1.10
  -6   4  -2  170.58   10.10
  -6   4  -2  188.78    9.80
  -6   4  -2  188.48   12.20
   6  -4   2  196.38   10.00
   6  -4   2  170.78    8.30
   8   3  -2   26.00    4.80
   8   3  -2   33.70    5.40
   7   3  -2    3.60    2.40
   7   3  -2    0.30    2.30
  -7  -3   2    5.80    2.50
  -7  -3   2    5.60    2.00
   6   3  -2  289.77   14.10
   6   3  -2  293.77   13.30
  -6  -3   2  320.27   13.40
  -6  -3   2  280.67   12.90
  -6  -3   2  275.07   11.80
   5   3  -2   66.39    5.60
   5   3  -2   68.49    5.10
  -5  -3   2   75.09    4.10
  -5  -3   2   76.79    4.80
  -5  -3   2   75.69    5.00
   4   3  -2  778.52   28.80
   4   3  -2  854.51   30.00
   4   3  -2  805.82   28.90
  -4  -3   2  720.93   27.20
  -4  -3   2  856.31   28.70
  -4  -3   2  793.52   27.90
  -4  -3   2  759.62   28.10
   3   3  -2 2387.86   80.29
   3   3  -2 2306.97   79.09
   2   3  -2   40.60    2.60
   2   3  -2   43.20    2.80
   2   3  -2   40.50    3.50
  -2  -3   2   45.20    2.60
  -2  -3   2   43.50    1.80
  -2  -3   2   43.10    2.50
  -2  -3   2   43.10    2.40
  -2  -3   2   43.70    2.60
   1   3  -2  258.77    9.00
   1   3  -2  230.98    9.10
   1   3  -2  247.08    8.60
   1   3  -2  254.07    9.50
  -1  -3   2  244.08    9.40
  -1  -3   2  253.87    9.50
  -1  -3   2  226.48    8.70
  -1  -3   2  248.08    8.70
   0   3  -2  572.14   20.50
   0   3  -2  595.44   20.20
   0   3  -2  551.74   19.80
   0   3  -2  638.44   21.10
   0   3  -2  566.74   19.70
   0  -3   2  593.14   20.60
   0  -3   2  550.24   20.20
  -1   3  -2  865.11   29.40
  -1   3  -2  841.02   28.50
  -1   3  -2  869.81   28.50
  -1   3  -2  836.62   29.20
  -1   3  -2  812.42   29.90
   1  -3   2  816.02   29.30
   1  -3   2  846.12   29.30
  -2   3  -2  938.71   31.90
  -2   3  -2  949.60   32.50
  -2   3  -2  918.41   32.00
  -2   3  -2  891.81   33.70
  -2   3  -2  935.51   33.00
   2  -3   2  901.01   31.30
   2  -3   2  957.80   31.30
   2  -3   2  985.40   32.80
   2  -3   2  936.71   33.00
  -3   3  -2    5.40    1.40
  -3   3  -2    6.50    1.40
  -3   3  -2    4.80    1.30
  -3   3  -2    7.80    1.80
  -3   3  -2    8.90    2.70
   3  -3   2    7.60    1.20
   3  -3   2    5.80    1.20
   3  -3   2    4.00    1.50
  -4   3  -2  393.56   16.00
  -4   3  -2  387.06   15.40
  -4   3  -2  400.86   15.40
  -4   3  -2  379.86   15.20
  -4   3  -2  383.66   16.40
   4  -3   2  399.36   14.80
   4  -3   2  400.86   15.70
   4  -3   2  404.96   14.60
  -5   3  -2   -1.30    1.60
  -5   3  -2    0.60    1.30
  -5   3  -2   -0.60    1.30
  -5   3  -2    0.70    1.20
  -5   3  -2    0.00    1.70
   5  -3   2    0.20    1.20
   5  -3   2    1.30    1.60
   5  -3   2    1.30    1.30
  -6   3  -2   93.69    7.20
  -6   3  -2   70.19    6.40
  -6   3  -2   97.79    6.40
   6  -3   2   85.59    6.00
   6  -3   2   89.69    5.60
  -7   3  -2   11.40    2.80
  -7   3  -2   11.10    2.80
  -7   3  -2   19.80    5.80
   7  -3   2   15.10    2.60
   7  -3   2   14.70    3.10
   7  -3   2   12.90    2.50
   8   2  -2   83.19    7.60
  -8  -2   2   93.19    6.30
   7   2  -2   35.40    4.20
   7   2  -2   23.80    4.50
  -7  -2   2   30.80    3.70
  -7  -2   2   34.20    4.50
   6   2  -2  179.68    9.90
   6   2  -2  166.68    9.00
  -6  -2   2  162.28    9.80
  -6  -2   2  179.48    9.00
  -6  -2   2  159.58    8.00
   5   2  -2  101.69    6.20
   5   2  -2   98.79    6.00
   5   2  -2  103.49    7.00
  -5  -2   2  101.99    6.60
  -5  -2   2   98.59    5.10
  -5  -2   2   96.89    5.90
  -5  -2   2   98.59    5.70
   4   2  -2  359.46   14.90
   4   2  -2  334.47   13.80
   4   2  -2  368.46   14.20
  -4  -2   2  354.76   14.70
  -4  -2   2  325.97   12.80
  -4  -2   2  375.56   13.90
  -4  -2   2  339.97   13.10
  -4  -2   2  338.97   13.60
   3   2  -2  748.23   26.90
   3   2  -2  712.93   25.80
   3   2  -2  746.33   26.00
  -3  -2   2  756.12   25.40
  -3  -2   2  734.53   25.70
  -3  -2   2  682.93   24.70
   2   2  -2  548.95   19.00
   2   2  -2  553.14   20.00
   2   2  -2  520.55   18.90
  -2  -2   2  545.15   18.80
  -2  -2   2  535.25   18.70
  -2  -2   2  508.65   18.60
  -2  -2   2  547.35   18.80
   1   2  -2  229.08    8.50
   1   2  -2  213.98    8.00
   1   2  -2  225.68    8.10
  -1  -2   2  201.38    7.50
  -1  -2   2  216.38    8.40
  -1  -2   2  219.98    7.80
  -1  -2   2  237.88    8.40
  -1  -2   2  230.78    7.80
   0   2  -2 2254.97  107.69
   0  -2   2 2181.98  104.79
  -1   2  -2    3.60    1.10
  -1   2  -2    3.80    0.60
  -1   2  -2    3.40    0.60
  -1   2  -2    2.90    0.90
  -1   2  -2    3.00    1.20
   1  -2   2    4.40    1.00
  -2   2  -2 3216.48  173.68
   2  -2   2 3008.30  179.28
  -3   2  -2  127.79    5.80
  -3   2  -2  126.09    5.80
  -3   2  -2  133.79    6.20
  -3   2  -2  136.59    6.80
  -3   2  -2  126.99    5.90
   3  -2   2  124.39    5.50
   3  -2   2  132.59    5.40
   3  -2   2  134.49    6.10
  -4   2  -2  100.29    5.30
  -4   2  -2  100.09    5.50
  -4   2  -2  114.19    6.50
  -4   2  -2  102.29    5.70
  -4   2  -2  107.29    5.60
   4  -2   2  101.49    5.20
   4  -2   2  113.49    5.70
   4  -2   2  104.79    5.00
  -5   2  -2  183.98    8.70
  -5   2  -2  177.18    8.90
  -5   2  -2  169.08    9.40
  -5   2  -2  175.38    8.00
  -5   2  -2  182.98    9.60
   5  -2   2  179.28    8.00
   5  -2   2  164.38    8.20
   5  -2   2  176.38    8.10
  -6   2  -2   34.10    4.00
  -6   2  -2   23.30    4.20
  -6   2  -2   28.50    4.00
   6  -2   2   27.30    3.70
   6  -2   2   24.30    3.20
   6  -2   2   22.40    2.90
  -7   2  -2   51.99    5.30
  -7   2  -2   56.09   10.00
  -7   2  -2   50.39    5.10
   7  -2   2   56.29    4.80
   7  -2   2   68.99    7.00
   7  -2   2   59.99    4.70
   8   1  -2   46.30    5.80
   8   1  -2   40.80    7.30
  -8  -1   2   52.29    5.00
  -8  -1   2   43.40    8.00
   7   1  -2   28.10    4.70
   7   1  -2   24.30    3.70
  -7  -1   2   19.50    3.20
  -7  -1   2   20.20    3.50
   6   1  -2   -0.60    1.50
   6   1  -2    1.20    2.20
  -6  -1   2   -1.40    1.50
  -6  -1   2    0.00    1.40
   5   1  -2  116.39    6.60
   5   1  -2  120.99    7.30
   5   1  -2  107.79    6.30
  -5  -1   2  110.49    7.00
  -5  -1   2  116.89    6.30
  -5  -1   2  107.99    5.80
  -5  -1   2  123.09    6.50
   4   1  -2  108.69    6.20
   4   1  -2  101.19    5.50
   4   1  -2  100.29    5.60
  -4  -1   2  101.19    4.90
  -4  -1   2   99.59    6.00
  -4  -1   2   92.39    5.30
  -4  -1   2  106.19    5.50
   3   1  -2  834.52   28.90
   3   1  -2  851.01   29.60
   3   1  -2  794.72   28.70
  -3  -1   2  799.72   28.00
  -3  -1   2  773.12   29.30
  -3  -1   2  818.02   29.60
  -3  -1   2  819.92   28.30
  -3  -1   2  865.51   28.70
   2   1  -2 1440.56   49.50
  -2  -1   2 1454.35   49.50
   1   1  -2  109.39    4.40
   1   1  -2  113.49    4.50
   1   1  -2  114.99    4.40
   1   1  -2  122.79    5.40
  -1  -1   2  120.29    4.40
  -1  -1   2  110.49    4.30
  -1  -1   2  120.09    4.80
  -1  -1   2  124.59    4.70
   0  -1   2 5699.83  203.08
   0  -1   2 5743.43  206.48
  -1   1  -2    2.10    0.60
  -1   1  -2    2.10    0.80
  -1   1  -2    3.30    0.50
  -1   1  -2    2.70    0.80
  -1   1  -2    3.40    1.10
   1  -1   2    2.10    0.80
   1  -1   2    3.80    0.90
  -2   1  -2  675.43   22.70
  -2   1  -2  695.73   23.00
  -2   1  -2  697.23   22.90
  -2   1  -2  654.63   22.70
  -2   1  -2  653.03   23.40
   2  -1   2  644.44   22.40
   2  -1   2  567.74   23.00
   2  -1   2  718.13   23.10
   2  -1   2  648.24   22.80
  -3   1  -2   18.70    2.00
  -3   1  -2   17.60    1.80
  -3   1  -2   18.10    1.90
  -3   1  -2   18.10    2.50
   3  -1   2   20.10    1.80
   3  -1   2   20.20    1.70
   3  -1   2   16.10    1.70
   3  -1   2   18.20    1.90
  -4   1  -2   18.30    2.10
  -4   1  -2   21.20    2.60
  -4   1  -2   22.00    3.10
  -4   1  -2   20.10    2.40
  -4   1  -2   20.40    2.30
   4  -1   2   18.60    2.10
   4  -1   2   20.50    2.20
   4  -1   2   21.10    2.10
  -5   1  -2  395.26   15.90
  -5   1  -2  403.16   15.90
  -5   1  -2  372.76   15.70
  -5   1  -2  385.96   16.50
   5  -1   2  405.76   15.00
   5  -1   2  391.36   15.50
   5  -1   2  405.46   15.60
   5  -1   2  407.06   15.40
   5  -1   2  389.16   15.30
  -6   1  -2   60.89    4.90
  -6   1  -2   56.09    5.30
  -6   1  -2   45.40    4.50
   6  -1   2   53.69    4.40
   6  -1   2   56.59    4.20
   6  -1   2   53.19    4.20
  -7   1  -2   27.00    4.20
  -7   1  -2   31.40    4.10
  -7   1  -2   36.20    5.20
   7  -1   2   32.50    3.50
   7  -1   2   42.00    4.10
   7  -1   2   23.40    3.20
   8   0  -2   16.70    4.00
  -8   0   2   10.10    3.10
  -8   0   2   20.80    3.70
   7   0  -2  105.59    7.80
   7   0  -2  109.79    7.30
  -7   0   2  116.69    7.60
  -7   0   2  111.59    7.00
   6   0  -2   41.60    5.30
   6   0  -2   38.30    6.00
   6   0  -2   39.10    4.10
  -6   0   2   40.00    4.20
  -6   0   2   31.60    3.70
  -6   0   2   30.30    5.70
   5   0  -2  455.25   18.80
   5   0  -2  431.46   17.90
   5   0  -2  433.96   17.60
  -5   0   2  461.25   17.80
  -5   0   2  428.66   18.50
  -5   0   2  458.95   17.30
  -5   0   2  476.25   17.80
   4   0  -2  156.58    8.00
   4   0  -2  160.08    7.70
   4   0  -2  164.28    7.60
  -4   0   2  169.78    8.40
  -4   0   2  164.98    7.60
  -4   0   2  160.48    7.20
  -4   0   2  158.98    7.50
   3   0  -2  347.97   13.70
   3   0  -2  344.37   13.10
   3   0  -2  334.97   13.10
  -3   0   2  331.07   12.60
  -3   0   2  359.46   13.10
  -3   0   2  340.57   13.00
   2   0  -2  293.97   10.80
   2   0  -2  282.47   10.40
   2   0  -2  294.07   10.80
   2   0  -2  315.07   11.60
  -2   0   2  270.77   10.70
  -2   0   2  310.37   10.80
  -2   0   2  271.07   10.30
  -2   0   2  301.67   11.50
   1   0  -2  369.66   12.40
   1   0  -2  356.86   12.00
   1   0  -2  378.06   13.10
   1   0  -2  359.46   12.40
   1   0  -2  345.77   12.10
  -1   0   2  361.86   12.00
  -1   0   2  368.16   13.00
  -1   0   2  367.36   12.30
  -1   0   2  327.77   12.30
  -1   0   2  332.87   12.40
  -1   0   2  356.26   12.00
   0   0   2  480.05   16.70
   1   0   2   -0.10    0.10
  -2   0  -2   89.29    3.60
  -2   0  -2   84.89    3.80
  -2   0  -2   90.59    4.40
  -2   0  -2   90.69    3.90
  -2   0  -2   80.89    3.80
   2   0   2   91.19    3.70
   2   0   2   84.79    3.60
   2   0   2   94.39    4.00
   2   0   2   81.39    3.70
  -3   0  -2 1009.90   34.90
  -3   0  -2 1025.50   34.30
  -3   0  -2  960.60   34.30
  -3   0  -2  967.60   34.00
   3   0   2  987.60   34.10
   3   0   2 1014.10   33.90
   3   0   2 1021.60   34.00
   3   0   2  982.00   33.90
  -4   0  -2  310.07   12.10
  -4   0  -2  313.77   12.50
  -4   0  -2  307.77   12.90
  -4   0  -2  324.67   12.40
   4   0   2  313.37   11.80
   4   0   2  317.87   11.90
   4   0   2  293.97   12.10
   4   0   2  307.47   12.00
  -5   0  -2  659.23   24.80
  -5   0  -2  722.13   25.10
  -5   0  -2  663.93   25.40
  -5   0  -2  630.24   24.50
   5   0   2  657.43   24.20
   5   0   2  672.63   23.80
   5   0   2  673.93   24.60
  -6   0  -2  104.39    7.00
  -6   0  -2  106.39    6.70
  -6   0  -2   98.69    6.20
   6   0   2   91.69    5.80
   6   0   2  102.19    5.30
   6   0   2  106.29    6.30
   6   0   2  107.19    6.00
  -7   0  -2    3.50    2.50
  -7   0  -2   -0.80    1.50
  -7   0  -2   -0.20    1.90
   7   0   2    2.70    1.90
   7   0   2    0.80    1.40
   7   0   2    1.70    1.70
   7   0   2   -1.80    1.60
  -8   0  -2   35.40    4.10
  -8   0  -2   42.50    7.70
  -8   0  -2   48.70    8.90
   8   0   2   41.30    3.80
   8   0   2   34.00    4.10
   8   0   2   36.50    4.30
   8  -1  -2   28.20    4.70
  -8   1   2   24.40    4.10
  -8   1   2   30.50    4.70
   7  -1  -2   85.39    6.40
   7  -1  -2   86.59    7.20
  -7   1   2   84.09    6.60
  -7   1   2   79.19    6.20
   6  -1  -2  264.77   12.40
   6  -1  -2  236.58   11.30
  -6   1   2  207.08   11.90
  -6   1   2  249.28   11.60
  -6   1   2  244.28   11.30
   5  -1  -2   21.60    3.20
   5  -1  -2   25.90    3.30
   5  -1  -2   32.60    3.80
  -5   1   2   20.70    3.10
  -5   1   2   24.20    3.20
  -5   1   2   27.90    4.00
   4  -1  -2 1694.43   56.99
   4  -1  -2 1608.04   57.09
   4  -1  -2 1698.03   57.69
  -4   1   2 1658.93   58.79
  -4   1   2 1650.23   57.89
  -4   1   2 1672.93   56.99
  -4   1   2 1656.43   57.09
   3  -1  -2    0.60    1.30
   3  -1  -2    1.00    1.00
   3  -1  -2   -0.20    0.90
   3  -1  -2   -0.80    0.80
  -3   1   2    2.60    1.50
  -3   1   2    1.90    1.10
  -3   1   2    1.10    1.00
  -3   1   2    1.80    1.00
   2  -1  -2 1205.58   39.50
   2  -1  -2 1094.49   38.70
   2  -1  -2 1097.39   38.80
  -2   1   2 1190.48   39.60
  -2   1   2 1159.58   38.80
  -2   1   2 1154.28   38.70
  -2   1   2 1116.69   38.90
   1  -1  -2 5813.72  255.47
  -1   1   2 5618.64  249.68
   0  -1  -2  270.87    9.30
   0  -1  -2  291.27    9.60
   0  -1  -2  250.27    9.40
   0  -1  -2  274.47    9.30
   0   1   2  263.57    9.30
   0   1   2  268.17    9.60
   0   1   2  277.97    9.30
  -1  -1  -2 9999.00  379.26
  -2  -1  -2   35.80    1.80
  -2  -1  -2   37.30    2.30
  -2  -1  -2   38.70    2.40
  -2  -1  -2   35.70    2.10
   2   1   2   37.90    2.10
   2   1   2   41.20    1.80
   2   1   2   37.70    2.20
   2   1   2   36.80    2.20
  -3  -1  -2  755.12   26.20
  -3  -1  -2  752.32   26.20
  -3  -1  -2  701.13   25.50
   3   1   2  765.72   26.00
   3   1   2  746.93   25.80
   3   1   2  744.73   25.50
   3   1   2  745.73   25.60
  -4  -1  -2  302.47   11.60
  -4  -1  -2  270.67   11.10
  -4  -1  -2  259.57   10.70
   4   1   2  280.87   11.20
   4   1   2  274.17   11.00
   4   1   2  278.27   10.70
   4   1   2  279.27   10.60
  -5  -1  -2   45.20    3.70
  -5  -1  -2   48.20    4.20
  -5  -1  -2   55.69    4.20
  -5  -1  -2   40.20    3.60
   5   1   2   42.10    3.70
   5   1   2   45.00    3.50
   5   1   2   48.80    3.20
   5   1   2   50.19    4.00
  -6  -1  -2   13.40    3.00
  -6  -1  -2   17.40    2.80
  -6  -1  -2   17.10    3.10
   6   1   2   14.20    2.50
   6   1   2   10.40    2.30
   6   1   2   16.90    2.60
   6   1   2   17.60    2.40
  -7  -1  -2   85.59    6.70
  -7  -1  -2   81.99    6.50
  -7  -1  -2   71.19    5.60
  -7  -1  -2   81.79    6.10
   7   1   2   76.79    4.60
   7   1   2   81.39    6.00
   7   1   2   77.29    6.20
  -8  -1  -2   24.60    4.20
   8   1   2   20.50    3.30
   8   1   2   24.00    3.60
   7  -2  -2   18.30    3.80
   7  -2  -2   16.00    3.30
  -7   2   2   13.50    3.40
  -7   2   2   17.20    3.50
   6  -2  -2  118.39    7.10
   6  -2  -2  116.99    7.70
  -6   2   2  122.39    7.30
  -6   2   2  101.39    7.70
  -6   2   2  128.89    7.50
   5  -2  -2  111.39    6.20
   5  -2  -2   98.89    6.10
   5  -2  -2  100.59    6.70
  -5   2   2  100.09    6.20
  -5   2   2  101.89    6.10
  -5   2   2   96.39    6.70
  -5   2   2   99.39    6.00
   4  -2  -2  206.98    9.70
   4  -2  -2  200.08    9.10
   4  -2  -2  197.68    9.10
  -4   2   2  206.98    7.40
  -4   2   2  195.48    9.70
  -4   2   2  218.08    9.30
  -4   2   2  202.88    9.10
  -4   2   2  201.38    9.90
   3  -2  -2   47.90    3.20
   3  -2  -2   49.20    3.30
   3  -2  -2   48.10    3.60
   3  -2  -2   51.09    3.30
  -3   2   2   50.59    3.30
  -3   2   2   50.69    2.30
  -3   2   2   47.80    3.20
  -3   2   2   48.30    3.70
  -3   2   2   46.50    3.20
   2  -2  -2   27.60    2.20
   2  -2  -2   24.20    2.10
   2  -2  -2   26.70    2.20
   2  -2  -2   30.80    2.60
  -2   2   2   24.90    2.10
  -2   2   2   27.20    2.20
  -2   2   2   25.10    2.10
  -2   2   2   20.90    2.40
   1  -2  -2 1661.53  116.19
  -1   2   2 1807.92  116.39
   0  -2  -2  619.44   21.30
   0  -2  -2  636.74   21.40
  -1  -2  -2  850.51   70.09
   1   2   2  944.61   76.09
  -2  -2  -2  548.95   18.80
  -2  -2  -2  525.75   18.30
  -2  -2  -2  540.85   18.50
   2   2   2  530.05   18.60
   2   2   2  501.25   18.10
   2   2   2  540.45   18.60
  -3  -2  -2    1.10    1.10
  -3  -2  -2    1.30    1.00
  -3  -2  -2    0.90    0.80
   3   2   2    0.90    0.90
   3   2   2    1.40    1.00
   3   2   2    1.40    0.80
  -4  -2  -2  743.43   25.40
  -4  -2  -2  670.53   24.50
  -4  -2  -2  681.83   24.40
  -4  -2  -2  677.13   24.80
   4   2   2  688.43   24.20
   4   2   2  708.33   24.80
   4   2   2  680.83   24.40
  -5  -2  -2  457.25   18.60
  -5  -2  -2  458.85   18.20
  -5  -2  -2  471.05   18.40
  -5  -2  -2  559.04   19.50
   5   2   2  484.15   18.70
   5   2   2  482.55   18.30
   5   2   2  491.45   17.70
   5   2   2  512.25   19.00
  -6  -2  -2  142.09    8.40
  -6  -2  -2  128.99    7.30
  -6  -2  -2  164.78    8.60
  -6  -2  -2  147.39    7.60
  -6  -2  -2  166.48    8.50
   6   2   2  149.99    7.50
   6   2   2  145.69    7.70
   6   2   2  129.49    8.60
   6   2   2  146.69    6.70
  -7  -2  -2  190.98    9.60
  -7  -2  -2  221.98   10.80
  -7  -2  -2  198.88   10.50
   7   2   2  175.88    8.20
   7   2   2  182.58    9.70
   7   2   2  169.28   10.10
  -8  -2  -2    9.60    3.10
  -8  -2  -2    7.90    2.80
   8   2   2    2.40    2.00
   8   2   2   10.20    2.80
   8   2   2    7.50    2.50
   7  -3  -2    0.10    2.10
   7  -3  -2    1.10    2.20
  -7   3   2    1.10    1.90
   6  -3  -2   23.60    3.50
   6  -3  -2   16.10    3.50
  -6   3   2   23.90    3.70
  -6   3   2   25.60    3.90
  -6   3   2   20.00    4.20
   5  -3  -2  503.05   20.40
   5  -3  -2  475.15   20.80
   5  -3  -2  492.25   20.10
   5  -3  -2  529.85   19.60
  -5   3   2  492.75   17.60
  -5   3   2  467.45   20.60
  -5   3   2  545.35   19.90
  -5   3   2  486.05   19.80
  -5   3   2  500.95   19.90
   4  -3  -2    5.40    1.70
   4  -3  -2   18.50    2.80
   4  -3  -2   14.80    3.60
   4  -3  -2   10.40    2.00
  -4   3   2   13.50    2.30
  -4   3   2   13.10    1.50
  -4   3   2   12.70    2.40
  -4   3   2   14.30    2.80
  -4   3   2   11.70    2.20
   3  -3  -2  324.77   13.60
   3  -3  -2  341.37   13.40
   3  -3  -2  349.07   13.40
   3  -3  -2  363.86   14.20
  -3   3   2  343.77   13.40
  -3   3   2  369.46   13.80
  -3   3   2  326.17   13.40
  -3   3   2  347.17   12.40
  -3   3   2  351.26   14.30
   2  -3  -2   77.69    4.10
   2  -3  -2   85.39    4.70
   2  -3  -2   77.19    4.10
  -2   3   2   76.89    4.20
  -2   3   2   79.69    4.20
  -2   3   2   83.09    4.30
   1  -3  -2 1740.13  128.39
  -1   3   2 1900.41  130.99
   0  -3  -2 1438.06  107.29
   0   3   2 1565.64  110.09
  -1  -3  -2  209.98    7.60
  -1  -3  -2  217.58    7.90
  -1  -3  -2  211.98    8.20
  -1  -3  -2  214.48    7.90
   1   3   2  209.68    8.10
   1   3   2  209.88    8.00
   2   3   2 1484.25   50.09
  -3  -3  -2  497.15   17.50
  -3  -3  -2  522.85   18.70
  -3  -3  -2  495.95   18.30
   3   3   2  493.75   18.10
   3   3   2  507.25   18.40
   3   3   2  529.25   18.70
  -4  -3  -2 1033.20   35.20
  -4  -3  -2 1061.59   36.50
  -4  -3  -2 1010.60   36.00
   4   3   2 1017.40   36.10
   4   3   2 1040.80   35.80
   4   3   2 1028.00   36.30
  -5  -3  -2  332.27   13.80
  -5  -3  -2  319.67   12.50
  -5  -3  -2  314.27   13.20
   5   3   2  328.07   13.10
   5   3   2  325.27   13.60
   5   3   2  321.87   13.30
  -6  -3  -2   51.09    4.60
  -6  -3  -2   62.19    5.20
  -6  -3  -2   54.79    4.00
   6   3   2   52.69    3.60
   6   3   2   58.49    4.80
   6   3   2   57.09    4.80
   6   3   2   56.69    4.50
  -7  -3  -2   82.69    6.60
  -7  -3  -2   77.59    5.30
  -7  -3  -2   96.69    6.60
   7   3   2   87.59    4.80
   7   3   2   89.09    6.20
   7   3   2   68.29    8.70
  -8  -3  -2   26.60    4.60
  -8  -3  -2   18.70    4.00
  -8  -3  -2   27.10    3.50
   8   3   2   12.00    3.10
   8   3   2   18.20    3.40
   7  -4  -2   39.90    4.60
   7  -4  -2   43.50    5.60
  -7   4   2   47.00    6.10
  -7   4   2   48.20    6.40
   6  -4  -2   17.90    3.20
   6  -4  -2   17.50    3.70
  -6   4   2   13.10    3.60
  -6   4   2   14.30    3.10
   5  -4  -2  499.65   22.60
   5  -4  -2  555.94   21.70
   5  -4  -2  533.65   21.00
   5  -4  -2  535.35   20.50
  -5   4   2  506.45   18.80
  -5   4   2  522.45   21.10
  -5   4   2  548.35   20.90
  -5   4   2  490.25   21.70
   4  -4  -2   22.40    3.00
   4  -4  -2   25.90    3.00
   4  -4  -2   27.50    3.20
   4  -4  -2   27.30    3.90
  -4   4   2   25.40    2.90
  -4   4   2   26.60    3.60
  -4   4   2   27.10    3.80
  -4   4   2   31.40    3.70
  -4   4   2   25.30    3.40
   3  -4  -2  208.18    9.60
   3  -4  -2  202.68    9.10
   3  -4  -2  224.98   10.00
   3  -4  -2  218.58    9.20
  -3   4   2  213.18    9.30
  -3   4   2  223.38   10.10
  -3   4   2  211.88    9.30
  -3   4   2  214.88    8.40
  -3   4   2  206.38    9.50
   2  -4  -2  281.77   11.00
   2  -4  -2  291.47   11.10
   2  -4  -2  298.77   11.90
   2  -4  -2  281.07   11.50
  -2   4   2  268.87   11.20
  -2   4   2  280.87   11.80
  -2   4   2  289.07   11.40
  -2   4   2  276.37   11.10
   1  -4  -2   27.70    2.20
   1  -4  -2   25.30    2.00
   1  -4  -2   27.10    2.50
  -1   4   2   21.80    2.00
  -1   4   2   21.60    2.60
  -1   4   2   28.50    2.30
  -1   4   2   25.00    2.10
   0  -4  -2    7.70    1.30
   0   4   2   11.40    1.60
   0   4   2   11.80    1.50
   0   4   2   14.30    1.60
   0   4   2   12.30    1.80
  -1  -4  -2 1011.20   33.70
  -1  -4  -2  970.70   33.50
  -1  -4  -2  959.20   33.60
  -1  -4  -2  997.40   34.00
   1   4   2 1021.80   33.80
   1   4   2  978.30   33.90
  -2  -4  -2  898.61   31.00
  -2  -4  -2  868.51   29.90
  -2  -4  -2  900.51   30.60
   2   4   2  905.81   30.80
   2   4   2  874.51   30.90
  -3  -4  -2  392.46   14.80
  -3  -4  -2  398.16   15.30
  -3  -4  -2  408.06   13.80
   3   4   2  390.76   15.10
   3   4   2  401.86   15.00
  -4  -4  -2    9.10    2.10
  -4  -4  -2   10.50    1.10
  -4  -4  -2   13.50    2.10
   4   4   2   10.70    2.00
   4   4   2    8.80    1.90
   4   4   2   11.50    2.00
  -5  -4  -2  111.79    6.60
  -5  -4  -2  108.29    6.00
  -5  -4  -2  110.89    4.90
   5   4   2  111.49    6.80
   5   4   2  103.89    6.10
   5   4   2  104.39    6.00
  -6  -4  -2   36.40    4.20
  -6  -4  -2   34.40    2.80
   6   4   2   36.00    3.90
   6   4   2   36.60    3.90
   6   4   2   37.60    4.00
  -7  -4  -2   48.50    4.90
  -7  -4  -2   41.60    4.50
  -7  -4  -2   38.10    3.30
   7   4   2   33.70    4.10
   7   4   2   33.10    4.40
   7   4   2   39.70    3.20
  -8  -4  -2  135.09    6.90
  -8  -4  -2  128.89    8.30
  -8  -4  -2  134.99    9.10
   8   4   2  111.99    7.80
   8   4   2  120.89    7.90
   6  -5  -2    0.30    1.80
  -6   5   2    1.50    2.00
  -6   5   2    1.20    1.10
  -6   5   2    1.10    2.00
   5  -5  -2  150.78    8.30
   5  -5  -2  160.48    8.30
  -5   5   2  159.08    8.70
  -5   5   2  152.98    7.00
  -5   5   2  149.19    8.80
   4  -5  -2   86.19    5.30
   4  -5  -2   81.29    5.20
   4  -5  -2   79.59    5.60
  -4   5   2   79.29    5.40
  -4   5   2   86.49    4.50
  -4   5   2   79.89    5.40
  -4   5   2   82.99    5.70
   3  -5  -2   38.50    3.70
   3  -5  -2   41.90    3.50
   3  -5  -2   44.90    3.50
  -3   5   2   45.10    4.20
  -3   5   2   45.50    3.60
  -3   5   2   45.80    3.70
  -3   5   2   47.90    3.90
   2  -5  -2  933.01   33.20
   2  -5  -2  927.71   33.80
   2  -5  -2  977.20   33.40
  -2   5   2  972.40   33.80
  -2   5   2  937.91   33.50
  -2   5   2  967.80   34.40
   1  -5  -2  540.65   20.20
   1  -5  -2  575.54   20.80
   1  -5  -2  555.54   20.00
  -1   5   2  547.75   20.60
  -1   5   2  529.15   19.90
  -1   5   2  560.64   20.00
  -1   5   2  554.24   20.10
   0  -5  -2 1413.26   47.40
   0  -5  -2 1373.86   47.10
   0  -5  -2 1402.86   47.40
   0   5   2 1398.46   47.30
   0   5   2 1401.56   47.30
   0   5   2 1348.97   47.30
  -1  -5  -2  183.38    7.70
  -1  -5  -2  190.18    8.10
  -1  -5  -2  197.18    7.80
  -1  -5  -2  180.78    7.60
   1   5   2  182.48    7.90
   1   5   2  204.38    8.00
   1   5   2  206.88    7.90
  -2  -5  -2  710.73   25.10
  -2  -5  -2  755.52   25.00
  -2  -5  -2  705.73   25.60
  -2  -5  -2  708.23   24.70
   2   5   2  688.03   25.40
   2   5   2  730.23   25.40
  -3  -5  -2 1250.97   43.90
  -3  -5  -2 1281.27   44.50
  -3  -5  -2 1337.57   43.10
   3   5   2 1308.97   44.30
   3   5   2 1228.78   44.30
  -4  -5  -2   90.79    4.00
  -4  -5  -2   93.89    5.60
  -4  -5  -2   92.49    5.10
   4   5   2   87.79    5.40
   4   5   2   99.19    5.70
   4   5   2   98.99    5.50
  -5  -5  -2   49.30    4.50
  -5  -5  -2   41.40    4.30
   5   5   2   53.19    4.30
   5   5   2   55.99    4.40
   5   5   2   47.90    4.60
  -6  -5  -2  146.49    6.00
  -6  -5  -2  173.88    9.20
   6   5   2  160.88    8.60
   6   5   2  153.58    8.50
  -7  -5  -2    7.00    1.30
  -7  -5  -2    9.40    2.90
   7   5   2   10.10    2.80
   7   5   2    8.50    2.50
  -8  -5  -2   87.59    4.80
  -8  -5  -2   76.29    6.30
   8   5   2   66.19    7.80
   8   5   2   82.29    6.60
   8   5   2   70.09    4.80
   6  -6  -2   41.30    5.70
   6  -6  -2   52.09    4.70
  -6   6   2   47.10    3.50
  -6   6   2   42.50    5.10
   5  -6  -2    0.60    1.70
   5  -6  -2    3.30    1.90
  -5   6   2    0.60    2.00
  -5   6   2   -1.00    1.60
  -5   6   2    0.20    1.10
   4  -6  -2  230.68   10.10
   4  -6  -2  195.08    9.80
  -4   6   2  223.08   10.60
  -4   6   2  216.38   10.80
  -4   6   2  213.08   11.50
  -4   6   2  213.18    9.30
   3  -6  -2   46.90    4.10
   3  -6  -2   46.70    3.80
   3  -6  -2   40.80    3.50
  -3   6   2   45.10    4.50
  -3   6   2   46.00    4.20
  -3   6   2   48.80    4.20
   2  -6  -2  884.41   32.50
   2  -6  -2  901.31   31.70
   2  -6  -2  878.01   32.50
  -2   6   2  900.81   32.10
  -2   6   2  908.01   33.10
  -2   6   2  874.11   32.00
  -2   6   2  945.21   32.60
   1  -6  -2  706.63   24.90
   1  -6  -2  666.63   25.40
   1  -6  -2  687.43   25.40
   1  -6  -2  722.43   25.10
  -1   6   2  685.13   25.90
  -1   6   2  711.23   25.10
  -1   6   2  683.33   25.10
  -1   6   2  712.33   25.30
   0  -6  -2   30.20    2.70
   0  -6  -2   35.90    2.90
   0  -6  -2   33.40    2.70
   0   6   2   32.30    2.80
   0   6   2   33.30    2.80
   0   6   2   30.40    2.70
  -1  -6  -2   58.09    3.40
  -1  -6  -2   52.19    3.30
  -1  -6  -2   54.49    3.70
  -1  -6  -2   49.70    3.20
   1   6   2   52.79    3.50
   1   6   2   56.69    3.40
   1   6   2   60.29    3.60
  -2  -6  -2  192.08    7.90
  -2  -6  -2  192.28    8.60
  -2  -6  -2  193.98    7.80
  -2  -6  -2  188.08    8.00
   2   6   2  183.18    8.40
   2   6   2  196.58    8.30
  -3  -6  -2  490.05   18.30
  -3  -6  -2  503.25   19.10
  -3  -6  -2  520.35   18.10
  -3  -6  -2  504.95   17.80
   3   6   2  467.45   18.80
   3   6   2  506.15   18.90
  -4  -6  -2  689.43   25.60
  -4  -6  -2  667.13   24.80
  -4  -6  -2  717.03   23.80
   4   6   2  655.83   25.40
   4   6   2  683.63   25.40
  -5  -6  -2   19.50    2.80
  -5  -6  -2   21.30    1.90
  -5  -6  -2   26.30    3.80
   5   6   2   20.30    3.30
   5   6   2   19.30    3.40
   5   6   2   23.00    3.40
  -6  -6  -2  377.56   16.40
   6   6   2  368.26   16.10
   6   6   2  366.16   16.20
  -7  -6  -2    5.60    2.50
   7   6   2    5.30    2.40
   7   6   2   13.40    3.10
  -8  -6  -2   28.10    4.20
  -8  -6  -2   22.90    4.40
   8   6   2   19.30    2.90
   8   6   2   27.80    4.40
  -6   7   2   88.29    7.50
   5  -7  -2   47.10    8.80
   5  -7  -2   44.20    4.40
   5  -7  -2   43.30    4.40
  -5   7   2   51.69    5.40
  -5   7   2   50.49    4.10
   4  -7  -2  139.89    8.60
   4  -7  -2  144.89    7.80
   4  -7  -2  148.09    7.90
  -4   7   2  143.29    8.60
  -4   7   2  134.39    7.40
   3  -7  -2   80.79    7.40
   3  -7  -2   77.09    5.00
   3  -7  -2   90.59    6.00
   3  -7  -2   84.39    5.30
  -3   7   2   81.59    5.70
  -3   7   2   75.29    5.20
  -3   7   2   74.49    6.10
   2  -7  -2   23.90    2.60
   2  -7  -2   29.50    3.40
   2  -7  -2   30.50    4.00
  -2   7   2   21.80    5.90
  -2   7   2   30.60    3.00
  -2   7   2   29.70    3.40
  -2   7   2   26.40    3.10
   1  -7  -2  732.73   26.40
   1  -7  -2  725.23   25.70
   1  -7  -2  715.13   25.40
   1  -7  -2  702.63   26.10
  -1   7   2  734.33   26.00
  -1   7   2  701.03   25.80
  -1   7   2  699.83   26.70
  -1   7   2  629.34   28.10
   0  -7  -2   24.20    2.70
   0  -7  -2   31.90    2.90
   0  -7  -2   23.60    2.60
   0   7   2   25.00    2.70
   0   7   2   26.40    2.70
   0   7   2   28.90    2.90
  -1  -7  -2  238.58   10.10
  -1  -7  -2  255.97   10.50
  -1  -7  -2  247.88   10.20
  -1  -7  -2  223.58    9.80
   1   7   2  235.08   10.10
   1   7   2  230.28   10.20
   1   7   2  267.07   10.20
  -2  -7  -2 1107.39   38.00
  -2  -7  -2 1108.59   38.70
  -2  -7  -2 1057.09   38.00
  -2  -7  -2 1134.59   38.00
   2   7   2 1107.39   38.50
   2   7   2 1057.39   38.50
  -3  -7  -2  297.57   11.30
  -3  -7  -2  285.67   11.70
  -3  -7  -2  291.77   12.40
  -3  -7  -2  286.87   11.40
   3   7   2  273.67   12.20
   3   7   2  279.47    9.80
   3   7   2  308.77   12.40
  -4  -7  -2  410.76   17.10
  -4  -7  -2  399.76   17.60
  -4  -7  -2  446.76   15.90
  -4  -7  -2  440.06   15.50
   4   7   2  380.26   17.50
   4   7   2  420.56   17.00
  -5  -7  -2    7.20    2.50
  -5  -7  -2    4.90    1.70
  -5  -7  -2    3.80    1.20
   5   7   2    7.50    2.40
   5   7   2    7.70    2.80
   5   7   2    6.50    2.60
  -6  -7  -2   92.09    6.70
   6   7   2   84.69    6.30
   6   7   2   85.99    6.80
  -7  -7  -2  117.89    8.20
   7   7   2  117.29    8.00
   7   7   2  119.39    8.20
  -8  -7  -2    2.60    2.40
  -8  -7  -2    4.70    2.20
   8   7   2    0.60    2.40
   8   7   2    0.10    2.10
   5  -8  -2   28.50    4.90
   5  -8  -2   12.40    2.60
   4  -8  -2    4.80    2.20
   4  -8  -2   12.90    3.30
   4  -8  -2    8.10    2.40
  -4   8   2    8.40    2.90
  -4   8   2    9.40    2.70
  -4   8   2   10.00    2.70
   3  -8  -2   39.20    4.30
   3  -8  -2   41.40    3.80
   3  -8  -2   35.50    3.50
  -3   8   2   39.30    4.30
  -3   8   2   38.80    3.90
   2  -8  -2  186.08    8.50
   2  -8  -2  188.18    9.60
   2  -8  -2  184.58    8.70
   2  -8  -2  173.68    9.40
  -2   8   2  184.98    8.90
  -2   8   2  163.38    8.80
  -2   8   2  193.38    9.40
  -2   8   2  176.88   10.00
   1  -8  -2   96.79    6.20
   1  -8  -2   99.69    5.50
   1  -8  -2   99.99    5.90
  -1   8   2  113.09    6.10
  -1   8   2  113.09    8.30
  -1   8   2  103.99    6.80
  -1   8   2  106.79    6.30
   0  -8  -2  466.55   22.90
   0  -8  -2  520.75   20.50
   0  -8  -2  502.15   20.00
   0  -8  -2  571.34   21.00
   0   8   2  587.94   20.70
   0   8   2  570.94   20.50
   0   8   2  545.55   20.60
  -1  -8  -2    0.10    1.20
  -1  -8  -2    0.10    1.00
  -1  -8  -2    0.30    1.10
   1   8   2    0.30    1.10
   1   8   2    1.00    1.20
   1   8   2    1.10    1.30
  -2  -8  -2  602.64   21.80
  -2  -8  -2  584.74   21.60
  -2  -8  -2  569.04   22.30
  -2  -8  -2  581.64   21.60
   2   8   2  572.74   22.10
   2   8   2  611.14   22.20
  -3  -8  -2  200.98    8.40
  -3  -8  -2  168.68    9.00
  -3  -8  -2  197.58    9.40
  -3  -8  -2  187.28    8.50
   3   8   2  167.78    9.50
   3   8   2  193.58    9.10
   3   8   2  183.68    7.00
  -4  -8  -2    1.70    1.30
  -4  -8  -2   10.00    2.60
  -4  -8  -2    4.10    1.40
  -4  -8  -2    3.90    1.40
   4   8   2    1.10    1.50
   4   8   2    4.50    2.00
  -5  -8  -2  222.28    9.70
  -5  -8  -2  234.28   11.40
  -5  -8  -2  222.18    9.30
   5   8   2  220.88   11.90
   5   8   2  216.08   11.10
  -6  -8  -2    0.60    1.90
  -6  -8  -2    0.90    1.10
  -6  -8  -2   -1.00    1.30
   6   8   2    0.50    2.10
   6   8   2    0.30    1.80
  -7  -8  -2  136.39   12.00
   7   8   2  141.89    9.30
   7   8   2  146.89    9.70
   4  -9  -2   42.40    4.30
   4  -9  -2   46.30    4.20
   4  -9  -2   29.50    5.00
  -4   9   2   42.30    5.00
  -4   9   2   36.10    5.20
   3  -9  -2   75.89    5.40
   3  -9  -2   69.69    4.90
   3  -9  -2   70.89    6.20
  -3   9   2   77.69    5.90
  -3   9   2   81.49    6.30
   2  -9  -2  226.18   10.40
   2  -9  -2  244.88   10.90
   2  -9  -2  223.78   11.80
  -2   9   2  243.38   11.40
  -2   9   2  254.17   11.80
   1  -9  -2  121.29    7.40
   1  -9  -2  117.19    7.20
   1  -9  -2  119.59    6.80
   1  -9  -2  110.39    6.20
  -1   9   2  130.59    7.00
  -1   9   2  125.49    7.20
  -1   9   2  116.79    6.80
   0  -9  -2  211.68   11.00
   0  -9  -2  211.38   10.10
   0  -9  -2  212.98    9.70
   0  -9  -2  206.98    9.30
   0   9   2  193.38    9.60
   0   9   2  205.68    9.70
   0   9   2  210.08    9.80
  -1  -9  -2   30.00    3.40
  -1  -9  -2   28.50    3.20
  -1  -9  -2   27.40    3.40
   1   9   2   25.20    2.90
   1   9   2   30.70    3.30
   1   9   2   26.20    3.10
  -2  -9  -2  120.39    6.40
  -2  -9  -2  132.59    6.70
  -2  -9  -2  125.89    6.80
  -2  -9  -2  128.79    7.10
   2   9   2  114.39    6.80
   2   9   2  132.09    7.10
  -3  -9  -2  243.38   10.20
  -3  -9  -2  241.28   10.10
  -3  -9  -2  211.58   10.00
  -3  -9  -2  215.28   10.80
   3   9   2  219.18   10.80
   3   9   2  221.18    8.70
   3   9   2  239.08   11.00
  -4  -9  -2    6.80    1.90
  -4  -9  -2    6.10    1.90
  -4  -9  -2    7.00    4.20
  -4  -9  -2    5.70    1.80
   4   9   2    3.30    2.10
  -5  -9  -2   90.59    8.00
  -5  -9  -2  106.19    5.80
  -5  -9  -2  113.29    5.90
   5   9   2  109.99    7.30
  -6  -9  -2   15.50    3.70
  -6  -9  -2   11.10    2.00
  -6  -9  -2   13.80    2.80
   6   9   2   13.50    3.70
   6   9   2   10.70    3.10
  -7  -9  -2   17.20    2.70
  -7  -9  -2   25.10    6.70
   7   9   2   24.20    4.80
   7   9   2   11.70    3.40
   3 -10  -2   23.10    4.50
   3 -10  -2   31.50    3.90
  -3  10   2   26.00    5.10
  -3  10   2   34.50    4.60
   2 -10  -2   39.70    4.10
   2 -10  -2   45.10    3.80
  -2  10   2   49.00    5.00
  -2  10   2   50.09    4.70
   1 -10  -2    8.00    2.30
   1 -10  -2    3.80    1.80
   1 -10  -2    5.60    2.70
  -1  10   2   10.70    2.70
  -1  10   2    2.20    1.90
   0 -10  -2   43.40    4.20
   0 -10  -2   51.09    4.70
   0 -10  -2   48.10    4.00
   0 -10  -2   53.59    5.20
   0  10   2   48.20    4.50
   0  10   2   49.90    4.60
  -1 -10  -2  291.87   13.00
  -1 -10  -2  306.47   13.40
  -1 -10  -2  286.57   12.90
   1  10   2  292.07   12.80
   1  10   2  301.97   13.10
  -2 -10  -2    1.70    1.50
  -2 -10  -2    4.30    2.10
  -2 -10  -2    3.60    1.70
  -2 -10  -2    1.60    1.80
   2  10   2    0.30    1.60
  -3 -10  -2  384.86   16.00
  -3 -10  -2  384.06   16.80
  -3 -10  -2  398.26   16.10
  -3 -10  -2  425.96   16.40
   3  10   2  379.06   14.70
   3  10   2  430.16   17.20
  -4 -10  -2   21.20    3.00
  -4 -10  -2   20.10    3.10
  -4 -10  -2   18.30    3.50
   4  10   2   21.90    3.70
  -5 -10  -2  181.78    9.80
  -5 -10  -2  189.08   10.60
  -5 -10  -2  186.18    8.90
   5  10   2  196.28   10.80
  -6 -10  -2   65.79    4.70
  -6 -10  -2   74.29    6.80
   6  10   2   75.09    7.50
   6  10   2   64.49    6.30
   2 -11  -2    3.10    1.80
   2 -11  -2    1.40    1.80
   2 -11  -2    2.80    2.50
  -2  11   2    3.00    2.10
   1 -11  -2  148.79    7.70
   1 -11  -2  150.68    9.40
   1 -11  -2  170.08    8.60
  -1  11   2  143.09    8.60
  -1  11   2  161.68    9.20
   0 -11  -2    6.20    2.20
   0 -11  -2    7.00    1.90
   0 -11  -2    1.90    2.30
   0  11   2    2.40    2.30
   0  11   2    6.90    2.40
  -1 -11  -2  239.68   11.40
  -1 -11  -2  231.48   11.00
  -1 -11  -2  231.08   11.70
   1  11   2  241.28   11.50
   1  11   2  250.37   11.50
  -2 -11  -2   12.80    2.50
  -2 -11  -2   10.50    2.80
  -2 -11  -2    7.80    2.50
  -2 -11  -2   11.00    2.30
   2  11   2   14.10    2.90
  -3 -11  -2   98.79    6.00
  -3 -11  -2   89.79    6.00
  -3 -11  -2   86.49    6.10
  -3 -11  -2   91.79    6.70
   3  11   2   89.39    6.20
   3  11   2  103.09    7.00
  -4 -11  -2    7.90    2.00
  -4 -11  -2    6.50    2.30
  -4 -11  -2    8.50    2.70
   4  11   2   10.80    3.00
  -5 -11  -2   -1.80    1.40
  -5 -11  -2    0.50    2.20
  -5 -11  -2    1.90    1.70
   5  11   2    1.40    2.50
  -6 -11  -2   78.59    5.40
  -6 -11  -2   82.49    5.60
  -6 -11  -2   71.69    6.80
   6  11   2   88.59    9.30
   6  11   2  100.59    7.70
   1 -12  -2  107.79    6.40
   1 -12  -2   87.89    7.30
   1 -12  -2   72.39    6.60
  -1  12   2   79.09    7.50
   0 -12  -2    2.10    2.20
   0 -12  -2   -0.10    1.70
   0  12   2    1.20    1.80
   0  12   2   -1.50    1.80
  -1 -12  -2   34.50    4.10
  -1 -12  -2   36.60    3.60
  -1 -12  -2   28.40    4.60
   1  12   2   34.10    4.00
   1  12   2   36.40    4.20
  -2 -12  -2   42.00    4.60
  -2 -12  -2   46.10    4.60
   2  12   2   37.40    3.70
   2  12   2   44.80    4.70
  -3 -12  -2    6.80    2.60
  -3 -12  -2    4.30    2.40
   3  12   2    8.30    2.60
   3  12   2    3.00    1.40
  -4 -12  -2   79.69    6.00
  -4 -12  -2   75.59    6.40
   4  12   2   90.49    7.20
   4  10  -3    3.80    3.90
   4  10  -3    0.60    1.70
  -4 -10   3    1.40    1.90
   3  10  -3  159.08    8.60
   3  10  -3  134.99    7.70
  -3 -10   3  155.58    8.90
  -3 -10   3  138.09    5.60
  -3 -10   3  140.69    6.60
   2  10  -3   56.89    4.90
   2  10  -3   55.89    5.00
  -2 -10   3   73.89    5.90
  -2 -10   3   65.99    4.30
   1  10  -3   71.29    4.90
   1  10  -3   62.49    4.90
  -1 -10   3   65.29    5.80
   0  10  -3   57.89    4.80
   0  10  -3   58.59    4.60
   0 -10   3   60.09    5.80
  -1  10  -3   18.90    3.00
  -1  10  -3   21.70    3.80
   1 -10   3   20.60    4.20
   5   9  -3  172.38    9.80
   5   9  -3  140.89   11.40
  -5  -9   3  175.58    8.50
   4   9  -3   13.10    3.00
   4   9  -3   19.00    4.80
  -4  -9   3   10.30    2.80
  -4  -9   3    7.40    1.60
  -4  -9   3    3.70    1.50
   3   9  -3  250.87   11.50
  -3  -9   3  232.58    9.80
  -3  -9   3  236.58   11.60
  -3  -9   3  235.28    9.30
   2   9  -3  153.28    7.20
   2   9  -3  160.58    8.20
   2   9  -3  156.48    8.60
  -2  -9   3  155.18    7.30
  -2  -9   3  166.08    9.00
   1   9  -3   19.80    2.80
   1   9  -3   24.60    3.10
   1   9  -3   26.20    2.90
   1   9  -3   22.10    3.60
  -1  -9   3   23.80    4.00
  -1  -9   3   22.40    2.90
   0   9  -3  110.69    6.40
   0   9  -3   98.59    6.00
   0   9  -3  111.09    6.10
   0  -9   3  104.69    6.40
  -1   9  -3   45.50    3.90
  -1   9  -3   44.20    4.40
   1  -9   3   47.80    4.90
  -2   9  -3   10.70    2.40
  -2   9  -3   12.90    3.10
   2  -9   3   13.40    3.70
   6   8  -3   18.80    4.90
   6   8  -3   31.30    7.30
  -6  -8   3   18.60    3.50
  -6  -8   3   19.30    3.00
   5   8  -3   89.79    6.50
   5   8  -3   89.89    8.30
  -5  -8   3   81.09    5.00
  -5  -8   3   87.39    6.00
  -5  -8   3   81.69    5.50
   4   8  -3   84.49    6.10
   4   8  -3   94.99    8.30
  -4  -8   3   89.29    5.90
   3   8  -3   19.20    2.90
   3   8  -3   18.80    3.00
  -3  -8   3   18.20    2.10
  -3  -8   3   21.80    3.60
  -3  -8   3   19.60    1.70
   2   8  -3  125.19    7.20
   2   8  -3  128.89    7.20
   2   8  -3  126.69    5.90
   2   8  -3  129.59    6.90
  -2  -8   3  127.29    5.00
  -2  -8   3  137.49    7.60
  -2  -8   3  134.89    6.20
  -2  -8   3  134.29    5.20
   1   8  -3   38.90    3.40
   1   8  -3   38.80    3.30
   1   8  -3   40.20    4.10
  -1  -8   3   40.90    4.10
  -1  -8   3   38.00    3.30
   0   8  -3  129.89    6.80
   0   8  -3  118.39    6.50
   0   8  -3  134.29    8.40
   0   8  -3  120.79    7.90
   0  -8   3  119.29    6.80
   0  -8   3  136.49    7.70
  -1   8  -3  374.86   15.00
  -1   8  -3  344.87   14.90
  -1   8  -3  349.57   17.10
   1  -8   3  347.27   15.50
   1  -8   3  344.07   15.20
  -2   8  -3   11.20    2.90
  -2   8  -3    8.80    2.00
  -2   8  -3    7.60    2.10
   2  -8   3    6.70    2.70
  -3   8  -3  115.59    8.00
  -3   8  -3  124.69    7.10
   3  -8   3  128.29    8.30
   7   7  -3   49.50    7.30
   7   7  -3   43.70    6.30
  -7  -7   3   54.39    5.20
  -7  -7   3   50.79    4.80
   6   7  -3   52.09    6.60
   6   7  -3   55.19    5.50
  -6  -7   3   53.89    4.80
  -6  -7   3   53.79    4.70
   5   7  -3   25.20    5.10
   5   7  -3   33.00    4.40
  -5  -7   3   34.90    4.00
  -5  -7   3   23.10    3.50
  -5  -7   3   28.60    2.90
   4   7  -3  147.79   10.00
   4   7  -3  139.79    8.00
   4   7  -3  154.48    9.50
  -4  -7   3  153.28    7.90
  -4  -7   3  158.88    7.40
   3   7  -3   76.09    5.00
  -3  -7   3   71.69    5.00
  -3  -7   3   68.49    3.30
  -3  -7   3   77.39    4.10
  -3  -7   3   75.89    4.40
   2   7  -3  186.58    8.80
   2   7  -3  182.08    7.40
   2   7  -3  191.08    8.50
   2   7  -3  183.08    8.60
  -2  -7   3  181.78    8.90
  -2  -7   3  176.68    7.50
  -2  -7   3  186.68    7.10
   1   7  -3  225.58    9.10
   1   7  -3  217.98   10.00
   1   7  -3  214.78   10.30
   1   7  -3  221.18    9.30
   1   7  -3  203.68    9.30
  -1  -7   3  225.18    9.30
  -1  -7   3  211.98   10.10
   0   7  -3  114.19    6.00
   0   7  -3  110.69    5.50
   0   7  -3  111.39    5.70
   0   7  -3  108.39    6.40
   0   7  -3  111.79    7.00
   0  -7   3  103.29    5.90
   0  -7   3  106.29    6.60
  -1   7  -3  408.16   16.20
  -1   7  -3  424.76   16.10
  -1   7  -3  411.36   18.20
  -1   7  -3  448.96   17.20
   1  -7   3  435.36   17.20
   1  -7   3  409.66   17.40
  -2   7  -3   35.90    3.90
  -2   7  -3   31.90    3.10
  -2   7  -3   32.80    3.00
   2  -7   3   32.00    4.30
  -3   7  -3   30.80    4.40
  -3   7  -3   23.80    2.90
   3  -7   3   25.90    4.20
  -4   7  -3   56.99    6.00
   4  -7   3   42.30    5.80
   7   6  -3    3.90    2.50
   7   6  -3    1.80    2.90
  -7  -6   3    6.70    1.20
  -7  -6   3    5.80    1.10
  -7  -6   3    5.10    2.60
   6   6  -3   74.19    6.20
   6   6  -3   78.39    7.70
  -6  -6   3   83.69    3.50
  -6  -6   3   82.99    5.60
  -6  -6   3   91.69    6.00
  -6  -6   3   74.59    3.40
   5   6  -3  117.29    8.70
   5   6  -3  107.89    7.00
  -5  -6   3  110.29    6.50
  -5  -6   3  118.59    6.60
  -5  -6   3  112.89    6.10
   4   6  -3  261.57   12.00
   4   6  -3  259.67   12.20
   4   6  -3  280.67   14.20
  -4  -6   3  279.37   11.10
  -4  -6   3  291.37   12.40
  -4  -6   3  271.07   11.80
   3   6  -3  396.16   16.20
   3   6  -3  445.56   18.80
  -3  -6   3  379.26   14.00
  -3  -6   3  425.46   16.20
   2   6  -3   36.20    3.10
   2   6  -3   32.80    3.10
   2   6  -3   40.60    2.30
   2   6  -3   38.60    3.00
  -2  -6   3   35.30    2.20
  -2  -6   3   36.60    2.30
  -2  -6   3   34.00    3.20
  -2  -6   3   32.70    2.10
   1   6  -3  349.07   13.10
   1   6  -3  343.67   14.40
   1   6  -3  324.57   13.30
   1   6  -3  370.46   13.30
  -1  -6   3  356.96   14.30
  -1  -6   3  352.66   13.20
   0   6  -3   24.60    4.50
   0   6  -3   20.80    3.40
   0   6  -3   17.90    1.90
   0   6  -3   16.90    2.00
   0   6  -3   17.80    2.40
   0  -6   3   22.40    2.40
   0  -6   3   25.90    3.40
  -1   6  -3  114.79    6.70
  -1   6  -3  119.29    5.60
  -1   6  -3  112.09    6.40
  -1   6  -3  116.89    5.70
  -1   6  -3  113.09    7.10
   1  -6   3  122.79    6.70
   1  -6   3  113.89    6.30
  -2   6  -3  229.28   11.80
  -2   6  -3  227.58   10.50
  -2   6  -3  200.68    9.50
  -2   6  -3  254.77   11.10
   2  -6   3  240.58   10.90
  -3   6  -3    9.00    2.60
  -3   6  -3    5.00    2.50
  -3   6  -3    6.30    1.60
  -3   6  -3    9.60    2.80
   3  -6   3    3.90    2.40
  -4   6  -3  161.78    9.60
  -4   6  -3  150.78    8.80
  -4   6  -3  171.38    8.60
   4  -6   3  169.78    9.30
  -5   6  -3   18.30    3.10
  -5   6  -3   20.10    4.00
   5  -6   3   15.60    5.10
   7   5  -3   48.40    7.00
  -7  -5   3   42.30    4.70
  -7  -5   3   39.40    2.40
  -7  -5   3   38.50    3.00
   6   5  -3   85.19    6.30
   6   5  -3   83.99    7.30
  -6  -5   3   82.29    5.90
  -6  -5   3   78.29    5.30
  -6  -5   3   81.39    3.80
  -6  -5   3   78.79    3.90
  -6  -5   3   73.29    5.40
   5   5  -3  320.37   13.60
   5   5  -3  295.47   15.00
  -5  -5   3  293.77   11.10
  -5  -5   3  299.57   12.50
  -5  -5   3  319.77   12.90
  -5  -5   3  311.97   10.60
  -5  -5   3  277.07   10.60
  -5  -5   3  284.77   12.30
   4   5  -3   61.19    4.50
   4   5  -3   50.09    5.50
   4   5  -3   59.99    4.50
  -4  -5   3   51.39    3.90
  -4  -5   3   55.19    3.60
  -4  -5   3   50.79    3.10
   3   5  -3  336.37   15.40
   3   5  -3  324.47   13.60
   3   5  -3  344.77   13.50
  -3  -5   3  336.37   13.60
  -3  -5   3  348.27   13.60
  -3  -5   3  347.57   12.90
   2   5  -3  132.29    6.50
   2   5  -3  139.59    6.20
   2   5  -3  131.89    6.30
  -2  -5   3  128.59    5.20
  -2  -5   3  142.99    6.70
  -2  -5   3  139.29    5.50
  -2  -5   3  131.49    5.40
   1   5  -3  922.91   32.20
   1   5  -3  906.81   30.70
   1   5  -3  899.41   30.50
   1   5  -3  883.41   31.90
  -1  -5   3  859.21   30.60
  -1  -5   3  880.41   31.60
   0   5  -3  534.75   19.40
   0   5  -3  551.64   18.90
   0   5  -3  527.25   19.00
   0   5  -3  530.15   20.60
   0   5  -3  530.45   20.00
   0  -5   3  545.35   20.10
   0  -5   3  529.55   19.50
  -1   5  -3    6.10    1.20
  -1   5  -3    2.60    1.50
  -1   5  -3    2.60    1.40
  -1   5  -3    4.20    1.80
   1  -5   3    5.80    1.60
   1  -5   3    5.60    1.80
  -2   5  -3  808.82   30.60
  -2   5  -3  910.91   33.80
  -2   5  -3  881.91   30.80
  -2   5  -3  914.51   32.10
   2  -5   3  881.01   31.90
  -3   5  -3  133.69    7.60
  -3   5  -3  117.29    6.10
  -3   5  -3  129.69    7.40
  -3   5  -3  122.39    6.80
  -3   5  -3  117.79    8.70
  -3   5  -3  117.59    6.10
   3  -5   3  122.09    7.00
  -4   5  -3  146.89   12.80
  -4   5  -3  174.68    9.00
  -4   5  -3  197.78    8.90
  -4   5  -3  196.58   10.30
   4  -5   3  194.88    9.60
  -5   5  -3   52.29    5.30
  -5   5  -3   45.20    4.30
  -5   5  -3   39.30    4.70
   5  -5   3   42.10    4.40
  -6   5  -3   -1.60    1.90
  -6   5  -3   -1.10    1.30
   6  -5   3    1.40    2.30
   7   4  -3   65.59    7.00
   7   4  -3   65.79    5.90
   7   4  -3   56.99    2.40
  -7  -4   3   71.19    5.80
  -7  -4   3   60.09    4.00
   6   4  -3   46.30    4.70
   6   4  -3   52.59    5.90
  -6  -4   3   45.00    3.00
  -6  -4   3   46.80    3.30
  -6  -4   3   49.40    4.20
  -6  -4   3   57.19    4.70
   5   4  -3  247.48   11.70
   5   4  -3  265.57   12.10
   5   4  -3  271.77   13.40
  -5  -4   3  252.37   10.90
  -5  -4   3  241.78    9.50
  -5  -4   3  249.58   11.00
  -5  -4   3  264.27   10.20
  -5  -4   3  274.37   11.50
   4   4  -3   16.00    2.60
   4   4  -3   13.80    2.50
   4   4  -3   15.40    3.40
  -4  -4   3   15.10    1.00
  -4  -4   3   13.00    1.00
  -4  -4   3   16.00    1.90
  -4  -4   3   17.50    2.60
  -4  -4   3   14.60    2.10
  -4  -4   3   15.60    2.30
   3   4  -3  107.19    7.40
   3   4  -3   94.99    5.40
   3   4  -3  105.29    5.40
  -3  -4   3  101.19    5.20
  -3  -4   3  108.39    5.00
  -3  -4   3  103.59    5.00
  -3  -4   3  100.19    4.90
   2   4  -3  220.58    9.20
   2   4  -3  234.68    9.60
   2   4  -3  237.58    9.50
  -2  -4   3  236.58   10.10
  -2  -4   3  240.38    9.50
  -2  -4   3  239.28    8.80
  -2  -4   3  228.68    8.60
   1   4  -3   61.19    2.90
   1   4  -3   59.79    3.20
   1   4  -3   60.29    3.60
   1   4  -3   59.59    3.80
   1   4  -3   60.19    3.00
  -1  -4   3   59.69    3.60
  -1  -4   3   59.29    2.90
   0   4  -3  470.85   17.30
   0   4  -3  440.06   15.50
   0   4  -3  446.66   16.10
   0   4  -3  427.26   15.60
   0   4  -3  464.85   16.60
   0  -4   3  434.36   16.60
   0  -4   3  419.06   16.00
  -1   4  -3   39.40    3.10
  -1   4  -3   46.20    3.30
  -1   4  -3   43.90    2.50
  -1   4  -3   37.70    3.50
   1  -4   3   49.00    3.30
  -2   4  -3  185.08    9.40
  -2   4  -3  187.18    7.50
  -2   4  -3  172.48    8.20
  -2   4  -3  185.58    8.60
   2  -4   3  181.98    8.30
  -3   4  -3  305.97   13.90
  -3   4  -3  301.37   11.60
  -3   4  -3  290.37   11.70
  -3   4  -3  284.37   12.60
  -3   4  -3  295.37   12.30
  -3   4  -3  291.07   13.00
   3  -4   3  296.07   12.40
  -4   4  -3   -0.60    1.80
  -4   4  -3    2.60    1.40
  -4   4  -3    1.10    1.60
  -4   4  -3    2.40    1.40
   4  -4   3    6.20    2.00
   4  -4   3    3.90    0.70
  -5   4  -3  112.19    7.60
  -5   4  -3  131.09    8.40
  -5   4  -3  122.29    7.60
  -5   4  -3  126.99    7.00
   5  -4   3  144.19    7.60
   5  -4   3  114.69    5.20
   5  -4   3  121.89    5.20
  -6   4  -3   50.49    5.90
  -6   4  -3   46.00    5.00
  -6   4  -3   52.79    4.90
   6  -4   3   48.80    4.90
   6  -4   3   48.40    3.20
   6  -4   3   47.10    3.20
   8   3  -3   12.20    3.30
   8   3  -3   12.90    4.10
  -8  -3   3   16.60    2.70
  -8  -3   3   13.60    4.40
   7   3  -3  104.99    7.40
   7   3  -3   90.29    7.90
  -7  -3   3  112.19    7.30
   6   3  -3   90.49    7.30
   6   3  -3   83.29    6.00
   6   3  -3   81.89    3.20
  -6  -3   3   72.89    4.40
  -6  -3   3   87.29    5.90
  -6  -3   3   73.09    5.40
   5   3  -3  166.18    8.60
   5   3  -3  167.28    9.80
   5   3  -3  175.38    8.90
  -5  -3   3  162.28    8.10
  -5  -3   3  176.08    8.00
  -5  -3   3  192.58    8.60
  -5  -3   3  164.08    7.00
   4   3  -3  613.54   23.10
   4   3  -3  680.13   24.70
  -4  -3   3  603.64   23.50
  -4  -3   3  628.64   22.40
  -4  -3   3  580.84   21.00
  -4  -3   3  599.64   22.30
   3   3  -3   15.60    2.30
   3   3  -3   16.30    3.00
   3   3  -3   15.90    2.20
  -3  -3   3   20.80    2.40
  -3  -3   3   15.50    1.80
  -3  -3   3   17.50    1.90
  -3  -3   3   16.40    2.00
   2   3  -3 1814.72   62.39
   2   3  -3 1899.71   64.09
  -2  -3   3 1850.01   62.59
   1   3  -3  187.48    6.80
   1   3  -3  200.98    8.10
   1   3  -3  178.68    7.20
   1   3  -3  191.48    7.10
  -1  -3   3  194.58    8.00
  -1  -3   3  180.38    7.70
   0   3  -3  817.42   27.50
   0   3  -3  753.72   26.40
   0   3  -3  781.92   26.40
   0   3  -3  768.32   27.00
   0  -3   3  805.72   27.50
  -1   3  -3  134.09    6.70
  -1   3  -3  128.99    4.90
  -1   3  -3  137.49    6.10
  -1   3  -3  127.09    5.00
  -1   3  -3  121.99    5.90
   1  -3   3  118.09    5.80
  -2   3  -3  181.18    8.10
  -2   3  -3  169.08    6.80
  -2   3  -3  163.28    8.40
  -2   3  -3  171.78    7.60
  -2   3  -3  174.58    6.80
   2  -3   3  168.68    7.70
  -3   3  -3  621.44   24.00
  -3   3  -3  614.64   22.80
  -3   3  -3  645.84   23.50
  -3   3  -3  626.94   22.00
  -3   3  -3  629.44   22.70
  -3   3  -3  591.74   22.00
   3  -3   3  592.34   22.70
  -4   3  -3  108.99    5.70
  -4   3  -3  103.99    6.70
  -4   3  -3  104.49    5.60
  -4   3  -3  100.89    6.90
  -4   3  -3  110.49    6.20
  -4   3  -3  109.19    5.90
   4  -3   3  101.79    4.60
   4  -3   3   97.49    5.70
   4  -3   3  107.79    4.50
  -5   3  -3  202.28    9.40
  -5   3  -3  201.08   10.70
  -5   3  -3  181.18    9.60
  -5   3  -3  197.28    9.40
  -5   3  -3  193.58    9.30
   5  -3   3  197.18    8.20
   5  -3   3  206.38    9.50
  -6   3  -3  104.09    7.40
  -6   3  -3  123.29    7.50
  -6   3  -3  126.19    8.50
   6  -3   3  120.99    6.60
   6  -3   3  117.99    7.20
   6  -3   3  137.49    7.70
  -7   3  -3    2.80    2.50
  -7   3  -3   -0.90    1.70
  -7   3  -3    0.60    1.80
   7  -3   3    2.00    1.90
   7  -3   3    2.50    1.50
   7  -3   3    1.10    1.90
   8   2  -3    8.00    2.90
   8   2  -3    3.70    2.80
  -8  -2   3    2.10    2.40
   7   2  -3   46.80    4.90
   7   2  -3   51.29    6.00
  -7  -2   3   56.29    5.20
  -7  -2   3   45.30    4.00
   6   2  -3  314.47   14.10
   6   2  -3  328.07   15.40
  -6  -2   3  346.27   14.00
  -6  -2   3  290.57   14.90
  -6  -2   3  282.57   15.40
  -6  -2   3  302.27   12.50
   5   2  -3    1.60    2.00
   5   2  -3    4.10    1.90
   5   2  -3    5.00    0.60
   5   2  -3    4.30    1.90
  -5  -2   3    2.20    1.80
  -5  -2   3    4.40    1.80
  -5  -2   3    5.20    1.70
  -5  -2   3    4.30    1.30
   4   2  -3  986.80   36.60
   4   2  -3  889.31   33.70
   4   2  -3  960.80   33.80
  -4  -2   3 1021.50   33.50
  -4  -2   3  927.01   34.30
  -4  -2   3  905.61   32.10
  -4  -2   3  964.90   34.90
  -4  -2   3  907.11   33.10
   3   2  -3   10.70    1.80
   3   2  -3   11.80    1.90
   3   2  -3   14.40    2.70
  -3  -2   3   16.40    1.90
  -3  -2   3   10.30    1.70
  -3  -2   3    9.60    0.90
  -3  -2   3   12.90    1.80
   2   2  -3  724.93   25.40
   2   2  -3  715.93   25.30
   2   2  -3  758.82   26.90
   2   2  -3  721.23   25.00
  -2  -2   3  754.02   25.10
  -2  -2   3  696.63   24.90
  -2  -2   3  750.32   25.50
  -1  -2   3 2662.33  149.19
   0   2  -3    8.90    1.20
   0   2  -3    6.60    0.50
   0   2  -3   12.10    1.60
   0   2  -3   10.90    1.80
   0  -2   3   11.60    1.50
   0  -2   3   10.30    1.70
  -1   2  -3    5.40    1.30
  -1   2  -3    4.60    0.60
  -1   2  -3    6.50    1.30
  -1   2  -3    4.90    0.60
  -1   2  -3    5.50    1.70
   1  -2   3    1.20    1.00
   1  -2   3    2.00    1.00
  -2   2  -3  435.66   15.30
  -2   2  -3  432.06   16.10
  -2   2  -3  451.25   16.60
  -2   2  -3  433.46   17.10
  -2   2  -3  423.06   15.30
   2  -2   3  436.36   16.10
   2  -2   3  438.96   15.90
  -3   2  -3  171.48    8.50
  -3   2  -3  167.18    7.10
  -3   2  -3  170.18    8.20
  -3   2  -3  166.88    7.50
  -3   2  -3  163.58    7.10
  -3   2  -3  164.58    7.40
   3  -2   3  174.28    6.20
   3  -2   3  170.68    7.40
   3  -2   3  164.28    6.20
   3  -2   3  168.48    7.50
  -4   2  -3  364.46   13.90
  -4   2  -3  344.67   15.00
  -4   2  -3  370.66   14.00
  -4   2  -3  327.57   15.20
  -4   2  -3  365.36   14.10
  -4   2  -3  356.16   14.10
   4  -2   3  363.56   12.90
   4  -2   3  343.57   13.90
   4  -2   3  349.96   13.00
  -5   2  -3   39.80    3.80
  -5   2  -3   46.80    3.70
  -5   2  -3   48.70    4.90
  -5   2  -3   43.00    4.20
  -5   2  -3   46.40    4.90
  -5   2  -3   46.70    4.00
   5  -2   3   43.80    3.20
   5  -2   3   46.60    3.80
  -6   2  -3   87.19    6.10
  -6   2  -3   85.99    6.90
   6  -2   3  102.59    6.00
   6  -2   3   90.99    5.80
  -7   2  -3   17.80    4.60
  -7   2  -3   12.60    2.80
  -7   2  -3   13.50    3.20
   7  -2   3   13.40    2.30
   7  -2   3   14.50    2.90
   7  -2   3    9.20    2.10
   8   1  -3   54.99    6.30
   8   1  -3   65.49    6.00
  -8  -1   3   66.69    5.30
  -8  -1   3   76.99    6.30
   7   1  -3   12.60    3.00
   7   1  -3   12.90    3.70
  -7  -1   3   17.40    2.90
  -7  -1   3   16.80    3.40
   6   1  -3  382.46   17.10
   6   1  -3  388.96   16.20
  -6  -1   3  370.76   15.20
  -6  -1   3  392.66   16.00
  -6  -1   3  339.37   16.80
   5   1  -3   22.60    3.10
   5   1  -3   29.80    4.20
   5   1  -3   25.50    3.90
  -5  -1   3   25.10    4.90
  -5  -1   3   28.30    2.60
  -5  -1   3   25.20    3.40
  -5  -1   3   20.80    3.70
   4   1  -3   89.29    5.10
   4   1  -3   98.39    6.10
   4   1  -3   84.39    5.10
  -4  -1   3   82.19    5.70
  -4  -1   3   93.19    5.00
  -4  -1   3   81.99    4.20
  -4  -1   3   88.19    5.00
   3   1  -3  242.68   10.00
   3   1  -3  250.07    8.50
   3   1  -3  257.67   11.00
   3   1  -3  249.28    9.90
  -3  -1   3  254.37   10.90
  -3  -1   3  253.77    9.80
  -3  -1   3  236.18    8.90
  -3  -1   3  230.98   10.30
  -3  -1   3  238.88    9.60
   2   1  -3   62.29    2.70
   2   1  -3   63.39    4.10
   2   1  -3   64.29    3.30
   2   1  -3   60.99    3.20
  -2  -1   3   58.59    3.20
  -2  -1   3   61.39    2.30
  -2  -1   3   59.99    3.00
  -2  -1   3   60.79    4.00
  -2  -1   3   63.59    3.10
   1   1  -3 2336.67  134.69
  -1  -1   3 2286.77  130.59
   0   1  -3  389.46   14.20
   0   1  -3  383.96   13.70
   0  -1   3  380.26   14.20
   0  -1   3  375.66   13.70
   0  -1   3  391.16   13.60
  -1   1  -3  248.78    9.00
  -1   1  -3  223.88    9.50
   1  -1   3  241.08    9.00
   1  -1   3  225.98    8.70
   1  -1   3  230.18    9.50
  -2   1  -3 1141.39   40.40
  -2   1  -3 1303.67   42.10
  -2   1  -3 1235.78   41.60
   2  -1   3 1208.18   41.10
   2  -1   3 1138.49   40.70
  -3   1  -3  309.07   11.70
  -3   1  -3  268.67   13.40
  -3   1  -3  308.87   12.40
  -3   1  -3  294.37   11.30
  -3   1  -3  302.47   12.60
  -3   1  -3  283.37   11.20
   3  -1   3  299.07   11.60
   3  -1   3  308.77   11.30
   3  -1   3  288.57   10.70
   3  -1   3  308.27   10.70
  -4   1  -3  173.08    7.60
  -4   1  -3  169.98    8.50
  -4   1  -3  172.98    7.60
  -4   1  -3  164.28    7.40
  -4   1  -3  157.78    7.50
   4  -1   3  166.28    6.90
   4  -1   3  168.58    7.50
   4  -1   3  166.18    7.10
   4  -1   3  171.18    7.30
  -5   1  -3   32.30    4.30
  -5   1  -3   32.80    3.50
  -5   1  -3   32.70    3.20
  -5   1  -3   33.80    3.30
   5  -1   3   36.50    2.90
   5  -1   3   33.90    2.90
   5  -1   3   38.50    4.50
   5  -1   3   32.40    3.00
  -6   1  -3   63.69    4.80
  -6   1  -3   65.39    5.10
  -6   1  -3   68.89    5.90
   6  -1   3   61.69    4.30
   6  -1   3   61.39    4.30
   6  -1   3   65.09    4.50
  -7   1  -3  113.79    7.40
  -7   1  -3  111.09   11.50
  -7   1  -3   95.49    6.60
   7  -1   3  103.89    6.40
   7  -1   3  103.19    6.20
   7  -1   3  106.59    6.20
   8   0  -3   30.90    5.20
   8   0  -3   43.30    5.10
  -8   0   3   36.30    4.40
  -8   0   3   39.80    5.40
   7   0  -3   -0.70    1.50
   7   0  -3    1.20    2.30
  -7   0   3    1.70    1.90
  -7   0   3    0.30    1.60
   6   0  -3   62.29    5.00
   6   0  -3   49.90    5.40
  -6   0   3   49.70    4.50
  -6   0   3   51.79    5.40
  -6   0   3   54.79    4.20
   5   0  -3  195.08   13.70
   5   0  -3  241.48   10.90
   5   0  -3  240.98   11.80
  -5   0   3  248.38   10.30
  -5   0   3  237.58   11.80
  -5   0   3  241.68   10.80
  -5   0   3  258.17   10.90
   4   0  -3   10.40    2.50
   4   0  -3    9.60    2.00
   4   0  -3   10.80    2.10
  -4   0   3   12.70    2.70
  -4   0   3   13.20    2.30
  -4   0   3   14.80    2.30
  -4   0   3   12.60    1.80
   3   0  -3  386.56   14.60
   3   0  -3  368.96   14.60
   3   0  -3  413.76   15.60
   3   0  -3  376.36   13.90
  -3   0   3  385.96   15.50
  -3   0   3  384.46   13.90
  -3   0   3  409.16   14.50
  -3   0   3  370.86   14.40
   2   0  -3  694.93   24.80
   2   0  -3  746.83   26.40
   2   0  -3  727.63   25.40
   2   0  -3  731.53   25.50
  -2   0   3  746.13   26.40
  -2   0   3  784.02   25.50
  -2   0   3  704.73   25.30
  -2   0   3  719.23   24.80
  -2   0   3  765.52   25.40
   1   0  -3 2537.45  143.09
  -1   0   3 2451.65  135.99
   0   0  -3  380.06   12.50
   0   0  -3  418.46   13.40
   0   0  -3  365.56   13.80
   0   0  -3  383.26   12.50
   0   0  -3  361.36   13.50
   0   0   3  377.36   13.20
   0   0   3  355.86   13.70
   0   0   3  387.66   13.30
  -1   0  -3  415.66   15.30
  -1   0  -3  426.76   14.80
  -1   0  -3  421.86   13.90
  -1   0  -3  421.16   13.90
   1   0   3  388.26   15.20
   1   0   3  417.36   14.40
   1   0   3  423.06   14.80
  -2   0  -3 1260.67   42.70
  -2   0  -3 1282.97   43.80
  -2   0  -3 1293.87   43.10
   2   0   3 1253.07   42.60
  -3   0  -3  120.99    5.70
  -3   0  -3  123.89    5.60
  -3   0  -3  131.89    5.30
  -3   0  -3  130.29    6.50
   3   0   3  129.99    5.40
   3   0   3  134.09    5.80
   3   0   3  133.99    5.30
   3   0   3  124.09    5.30
  -4   0  -3   16.40    2.20
  -4   0  -3   17.30    2.40
  -4   0  -3   16.20    2.80
  -4   0  -3   14.90    2.60
  -4   0  -3   17.10    2.10
   4   0   3   14.90    1.90
   4   0   3   18.70    1.70
   4   0   3   18.70    2.30
   4   0   3   16.50    1.90
  -5   0  -3  306.07   12.90
  -5   0  -3  322.17   13.10
  -5   0  -3  324.17   13.80
  -5   0  -3  304.17   13.70
  -5   0  -3  294.47   12.30
   5   0   3  300.27   11.90
   5   0   3  314.67   12.30
   5   0   3  309.87   12.50
   5   0   3  300.07   12.20
  -6   0  -3   39.20    4.20
  -6   0  -3   44.40    4.80
  -6   0  -3   38.40    3.60
  -6   0  -3   37.90    4.00
   6   0   3   38.60    3.80
   6   0   3   39.20    3.50
   6   0   3   41.00    3.60
   6   0   3   35.70    3.00
  -7   0  -3  163.18    9.30
  -7   0  -3  138.39    8.00
  -7   0  -3  165.08   10.00
   7   0   3  157.38    7.60
   7   0   3  162.68    8.20
   7   0   3  151.58    7.70
   8  -1  -3   17.00    3.90
  -8   1   3   22.60    3.80
   7  -1  -3  148.29    9.90
   7  -1  -3  161.68    9.20
  -7   1   3  164.08    9.30
  -7   1   3  160.48    8.80
   6  -1  -3   41.60    5.40
   6  -1  -3   30.30    3.90
  -6   1   3   34.40    3.90
  -6   1   3   29.60    3.80
  -6   1   3   33.20    4.30
   5  -1  -3  645.14   26.00
   5  -1  -3  601.04   25.40
   5  -1  -3  663.33   24.30
  -5   1   3  657.93   24.10
  -5   1   3  604.84   25.20
  -5   1   3  672.73   24.30
  -5   1   3  645.74   24.50
   4  -1  -3  199.78    8.70
   4  -1  -3  203.28    9.20
   4  -1  -3  203.38    9.80
  -4   1   3  187.58    9.90
  -4   1   3  207.58    9.10
  -4   1   3  209.88    8.70
   3  -1  -3  915.91   31.50
   3  -1  -3  881.31   30.60
   3  -1  -3  837.82   30.60
   3  -1  -3  872.71   30.30
  -3   1   3  870.11   30.60
  -3   1   3  878.31   30.90
  -3   1   3  847.22   31.40
  -3   1   3  876.91   30.50
  -2   1   3 2258.67   76.29
   1  -1  -3   85.19    4.30
   1  -1  -3   85.49    3.60
   1  -1  -3   84.69    3.70
   1  -1  -3   88.29    3.80
  -1   1   3   87.69    4.30
  -1   1   3   84.79    3.70
  -1   1   3   86.39    3.50
   0  -1  -3   63.09    2.90
   0  -1  -3   56.89    2.40
   0  -1  -3   58.09    2.40
   0   1   3   55.79    2.30
   0   1   3   56.59    2.50
   0   1   3   54.39    2.30
   0   1   3   55.89    2.80
  -1  -1  -3  414.26   14.50
  -1  -1  -3  449.36   14.60
  -1  -1  -3  409.46   15.30
   1   1   3  427.76   14.40
   1   1   3  418.66   15.00
   1   1   3  438.96   15.40
   1   1   3  428.76   14.40
  -2  -1  -3  839.02   29.60
  -2  -1  -3  825.62   28.90
  -2  -1  -3  826.22   29.00
   2   1   3  883.51   29.10
   2   1   3  857.81   29.20
   2   1   3  876.51   29.60
  -3  -1  -3 1164.48   38.30
  -3  -1  -3 1047.90   37.40
  -3  -1  -3 1170.48   39.10
  -3  -1  -3 1170.18   38.50
   3   1   3 1045.20   37.30
   3   1   3 1142.19   37.30
   3   1   3 1149.19   38.20
   3   1   3 1049.70   38.50
   3   1   3 1128.79   38.10
  -4  -1  -3    0.30    1.10
  -4  -1  -3    1.30    0.90
  -4  -1  -3    0.60    1.20
  -4  -1  -3    0.70    1.00
   4   1   3    1.60    1.10
   4   1   3    1.10    1.10
   4   1   3    1.40    0.70
   4   1   3    0.10    0.70
  -5  -1  -3  467.05   17.90
  -5  -1  -3  445.66   17.90
  -5  -1  -3  463.85   17.70
  -5  -1  -3  407.06   16.70
  -5  -1  -3  454.85   18.30
   5   1   3  438.86   16.30
   5   1   3  484.05   17.50
   5   1   3  448.86   16.60
   5   1   3  456.75   16.90
   5   1   3  463.65   17.20
  -6  -1  -3    2.90    1.50
  -6  -1  -3    2.20    1.90
  -6  -1  -3    0.00    1.50
  -6  -1  -3    0.50    1.90
   6   1   3    0.80    1.00
   6   1   3    1.20    1.60
   6   1   3   -0.60    1.30
   6   1   3   -0.10    1.20
   6   1   3    0.70    1.50
  -7  -1  -3   66.49    5.70
  -7  -1  -3   78.09    6.30
  -7  -1  -3   60.79    4.90
   7   1   3   71.89    5.00
   7   1   3   70.59    4.70
   7   1   3   91.29    5.90
   7   1   3   72.79    5.40
  -8  -1  -3   29.60    4.70
  -8  -1  -3   26.80    5.50
   8   1   3   33.20    3.10
   8   1   3   34.60    3.40
   8   1   3   41.70    4.50
   7  -2  -3  207.68   10.20
   7  -2  -3  160.08   10.30
  -7   2   3  160.18    9.40
  -7   2   3  164.68    9.90
   6  -2  -3    7.80    2.50
   6  -2  -3    8.90    2.90
  -6   2   3    6.30    2.10
  -6   2   3    9.20    3.20
  -6   2   3    8.10    2.30
   5  -2  -3  215.38    9.90
   5  -2  -3  189.48    9.80
  -5   2   3  218.88    9.80
  -5   2   3  197.68   10.90
  -5   2   3  199.08    9.80
  -5   2   3  215.48   10.00
   4  -2  -3  120.09    6.50
   4  -2  -3  133.99    7.50
   4  -2  -3  129.89    6.60
   4  -2  -3  130.59    6.60
  -4   2   3  129.29    6.50
  -4   2   3  121.09    7.20
  -4   2   3  127.29    6.60
  -4   2   3  120.79    7.30
   3  -2  -3   30.90    2.70
   3  -2  -3   32.30    2.70
   3  -2  -3   31.80    3.10
   3  -2  -3   29.90    2.50
  -3   2   3   26.20    2.50
  -3   2   3   30.70    2.70
  -3   2   3   34.30    2.60
  -3   2   3   35.90    3.30
  -3   2   3   31.80    1.40
  -2   2   3 1808.42   61.69
   1  -2  -3  758.32   26.30
   1  -2  -3  805.22   26.80
   1  -2  -3  773.22   26.20
   1  -2  -3  764.12   26.20
  -1   2   3  749.03   26.20
  -1   2   3  756.52   26.70
  -1   2   3  745.23   26.10
   0  -2  -3  337.67   12.20
   0  -2  -3  329.27   12.20
   0  -2  -3  358.26   12.50
   0  -2  -3  354.66   12.30
   0   2   3  360.66   12.50
   0   2   3  353.76   12.10
   0   2   3  335.77   12.20
   0   2   3  344.37   12.20
  -1  -2  -3 1527.55   99.29
   1   2   3 1474.15  102.39
  -2  -2  -3   38.50    2.40
  -2  -2  -3   39.00    2.40
  -2  -2  -3   34.90    2.10
   2   2   3   35.50    2.20
   2   2   3   33.30    2.30
   2   2   3   37.00    2.20
  -3  -2  -3 1764.62   56.29
  -3  -2  -3 1561.24   56.19
   3   2   3 1653.53   56.59
  -4  -2  -3   16.50    2.20
  -4  -2  -3   16.00    2.20
  -4  -2  -3   11.40    2.10
   4   2   3   16.20    2.20
   4   2   3   13.60    1.90
   4   2   3   15.80    1.60
   4   2   3   16.70    2.20
  -5  -2  -3    0.70    1.20
  -5  -2  -3   -0.60    1.40
  -5  -2  -3    0.50    1.20
   5   2   3    0.90    1.10
   5   2   3    2.50    1.70
   5   2   3    2.50    1.20
   5   2   3    1.10    1.30
  -6  -2  -3  170.28    9.10
  -6  -2  -3  185.38    9.60
  -6  -2  -3  168.08    8.60
   6   2   3  162.28    8.30
   6   2   3  167.98    7.80
   6   2   3  158.98    7.70
   6   2   3  170.98    8.60
  -7  -2  -3    1.40    2.20
  -7  -2  -3    4.70    2.30
  -7  -2  -3    0.40    2.10
   7   2   3    1.50    1.40
   7   2   3    1.50    1.60
   7   2   3    0.30    1.60
   7   2   3    2.10    1.10
   7   2   3    3.70    2.00
  -8  -2  -3   65.79    5.90
   8   2   3   46.00    3.90
   8   2   3   46.80    3.40
   8   2   3   51.09    5.00
   7  -3  -3   64.99    5.80
   7  -3  -3   59.69    6.30
  -7   3   3   62.09    6.40
  -7   3   3   65.59    5.70
   6  -3  -3   63.29    5.10
   6  -3  -3   59.59    5.80
  -6   3   3   59.79    5.20
  -6   3   3   60.09    5.20
   5  -3  -3    0.00    2.00
   5  -3  -3    1.30    1.70
   5  -3  -3    2.60    1.80
   5  -3  -3    0.20    1.60
  -5   3   3    1.90    1.90
  -5   3   3   -1.50    1.70
  -5   3   3    0.80    1.70
  -5   3   3    3.70    1.70
   4  -3  -3  292.87   13.00
   4  -3  -3  312.27   13.20
   4  -3  -3  332.97   14.00
   4  -3  -3  311.07   13.00
  -4   3   3  318.67   11.20
  -4   3   3  307.47   13.00
  -4   3   3  333.97   14.30
  -4   3   3  317.17   14.10
  -4   3   3  315.37   13.10
   3  -3  -3  493.25   18.30
   3  -3  -3  490.05   19.00
   3  -3  -3  475.05   18.20
   3  -3  -3  473.95   18.40
  -3   3   3  491.65   18.40
  -3   3   3  491.15   19.20
  -3   3   3  502.15   18.40
  -3   3   3  510.15   18.40
   2  -3  -3 1335.87   45.60
   2  -3  -3 1297.77   44.90
   2  -3  -3 1326.17   45.00
  -2   3   3 1333.87   45.00
  -2   3   3 1341.77   45.00
  -2   3   3 1267.17   45.00
  -2   3   3 1317.77   45.70
  -1   3   3 2174.78  156.08
   0  -3  -3  370.66   13.20
   0  -3  -3  374.36   13.30
   0  -3  -3  380.46   13.40
   0  -3  -3  367.06   13.20
   0   3   3  376.46   13.20
   0   3   3  364.96   13.40
   0   3   3  346.47   13.10
   0   3   3  354.46   13.10
  -1  -3  -3 2697.23  158.68
   1   3   3 2640.14  162.88
  -2  -3  -3   36.30    2.30
  -2  -3  -3   41.30    2.70
   2   3   3   37.40    2.40
   2   3   3   33.90    2.30
   2   3   3   34.00    2.20
  -3  -3  -3  370.26   13.20
  -3  -3  -3  328.57   12.30
  -3  -3  -3  338.77   12.70
   3   3   3  333.37   13.00
   3   3   3  335.37   12.70
   3   3   3  318.27   12.10
  -4  -3  -3  307.57   12.00
  -4  -3  -3  312.07   12.40
  -4  -3  -3  327.77   12.90
   4   3   3  305.57   11.70
   4   3   3  315.47   12.60
   4   3   3  312.07   12.40
  -5  -3  -3   12.40    2.60
  -5  -3  -3   12.30    2.30
   5   3   3    8.80    1.70
   5   3   3   10.80    2.30
   5   3   3   11.20    1.90
   5   3   3    8.40    2.00
  -6  -3  -3  530.65   20.20
  -6  -3  -3  488.15   18.90
   6   3   3  489.35   19.30
   6   3   3  447.06   20.70
   6   3   3  482.05   18.30
   6   3   3  499.75   18.60
  -7  -3  -3   13.60    2.90
  -7  -3  -3   11.60    3.10
  -7  -3  -3   13.00    3.10
   7   3   3    9.20    2.40
   7   3   3    7.50    1.90
   7   3   3   10.40    2.30
  -8  -3  -3   28.20    4.60
  -8  -3  -3   26.10    4.30
  -8  -3  -3   23.50    4.40
   8   3   3   23.80    2.10
   8   3   3   17.30    2.50
   8   3   3   28.20    3.90
   7  -4  -3    1.20    2.40
   6  -4  -3  106.09    6.90
   6  -4  -3   99.39    7.50
  -6   4   3  108.69    7.10
  -6   4   3  106.29    7.20
   5  -4  -3   66.39    5.30
   5  -4  -3   71.39    5.30
   5  -4  -3   71.79    5.90
   5  -4  -3   69.69    5.20
  -5   4   3   63.49    3.40
  -5   4   3   66.09    5.30
  -5   4   3   59.19    5.00
  -5   4   3   67.59    6.10
   4  -4  -3  135.59    7.30
   4  -4  -3  154.18    8.30
   4  -4  -3  140.69    7.60
   4  -4  -3  149.09    7.40
  -4   4   3  141.29    7.40
  -4   4   3  143.59    6.00
  -4   4   3  138.19    8.30
  -4   4   3  146.69    7.60
   3  -4  -3  336.17   13.80
   3  -4  -3  346.87   14.20
   3  -4  -3  369.76   14.00
   3  -4  -3  364.26   14.70
  -3   4   3  338.37   14.70
  -3   4   3  359.66   14.00
  -3   4   3  345.87   14.00
  -3   4   3  352.86   14.10
   2  -4  -3   22.60    2.70
   2  -4  -3   20.00    2.10
   2  -4  -3   19.60    2.20
   2  -4  -3   18.40    2.60
  -2   4   3   23.20    2.30
  -2   4   3   20.00    2.80
  -2   4   3   19.60    2.10
   1  -4  -3  428.56   15.60
   1  -4  -3  437.46   16.10
   1  -4  -3  414.16   15.70
  -1   4   3  412.46   15.50
  -1   4   3  427.46   15.60
   0  -4  -3  169.78    7.00
   0  -4  -3  165.98    7.00
   0  -4  -3  172.68    7.10
   0   4   3  163.48    7.00
   0   4   3  182.98    7.40
   0   4   3  175.18    7.00
   0   4   3  165.48    6.90
  -1  -4  -3   12.80    1.50
  -1  -4  -3   13.00    1.80
  -1  -4  -3   14.50    1.70
   1   4   3   11.60    1.50
   1   4   3    9.30    1.50
  -2  -4  -3 1572.84   52.39
  -2  -4  -3 1624.94   53.69
   2   4   3 1541.35   53.39
  -3  -4  -3    8.40    1.50
  -3  -4  -3   13.20    2.20
   3   4   3    8.00    1.60
   3   4   3   10.00    1.90
  -4  -4  -3  875.01   31.10
  -4  -4  -3  860.11   30.10
  -4  -4  -3  898.21   31.70
   4   4   3  875.01   31.40
   4   4   3  887.31   31.30
   4   4   3  880.71   30.80
  -5  -4  -3  139.09    6.40
  -5  -4  -3  139.59    7.50
  -5  -4  -3  151.68    7.90
   5   4   3  149.29    7.60
   5   4   3  149.39    7.50
   5   4   3  144.39    6.90
  -6  -4  -3  263.87   11.80
   6   4   3  230.98   11.10
   6   4   3  226.28   11.00
   6   4   3  197.18    9.80
   6   4   3  238.18   10.30
  -7  -4  -3   68.49    6.10
  -7  -4  -3   72.69    4.80
  -7  -4  -3   70.19    5.90
   7   4   3   71.39    4.60
   7   4   3   69.09    5.10
   7   4   3   74.39    5.70
  -8  -4  -3    0.80    2.40
  -8  -4  -3    2.90    2.40
  -8  -4  -3    0.50    1.60
   8   4   3    4.20    2.00
   8   4   3    0.20    1.80
   8   4   3    0.80    1.40
   6  -5  -3  136.09    9.40
   6  -5  -3  143.59    8.50
  -6   5   3  143.69    8.80
  -6   5   3  151.88    6.40
  -6   5   3  127.99    9.60
   5  -5  -3  121.79    8.10
   5  -5  -3  116.39    7.10
   5  -5  -3  109.79    6.90
  -5   5   3  112.29    5.40
  -5   5   3  116.99    7.30
  -5   5   3  106.59    7.10
   4  -5  -3   36.00    4.70
   4  -5  -3   31.70    3.50
   4  -5  -3   28.30    3.30
   4  -5  -3   28.50    3.40
  -4   5   3   33.60    3.60
  -4   5   3   31.90    2.50
  -4   5   3   31.50    3.60
  -4   5   3   33.80    4.10
  -4   5   3   33.50    3.50
   3  -5  -3  630.54   23.30
   3  -5  -3  651.63   23.40
   3  -5  -3  614.84   23.80
   3  -5  -3  645.34   24.40
  -3   5   3  616.44   23.60
  -3   5   3  616.44   23.50
  -3   5   3  634.64   24.60
  -3   5   3  653.53   23.80
   2  -5  -3  117.69    6.00
   2  -5  -3  123.19    6.10
   2  -5  -3  123.29    6.40
   2  -5  -3  132.99    6.90
  -2   5   3  120.59    6.80
  -2   5   3  123.69    6.10
  -2   5   3  122.69    6.30
   1  -5  -3   56.79    3.60
   1  -5  -3   56.79    3.50
   1  -5  -3   57.09    3.60
  -1   5   3   54.79    3.50
  -1   5   3   62.09    3.70
  -1   5   3   57.49    4.00
  -1   5   3   54.79    3.50
   0  -5  -3 2615.84  187.98
   0   5   3 2681.43  188.48
  -1  -5  -3    0.20    0.80
  -1  -5  -3    0.80    0.80
  -1  -5  -3    1.90    1.40
  -1  -5  -3    1.30    1.10
   1   5   3    0.50    0.80
   1   5   3    1.50    0.90
  -2  -5  -3 1417.76   44.20
  -2  -5  -3 1287.67   44.00
  -2  -5  -3 1263.37   44.50
  -2  -5  -3 1249.07   43.40
   2   5   3 1214.08   44.20
   2   5   3 1320.77   44.30
  -3  -5  -3    3.30    0.70
  -3  -5  -3    4.00    1.20
  -3  -5  -3    2.80    1.50
   3   5   3    5.70    0.80
   3   5   3    3.80    1.30
   3   5   3    4.00    1.40
  -4  -5  -3  191.58    7.30
  -4  -5  -3  214.68    9.70
  -4  -5  -3  202.98    8.90
   4   5   3  221.38    9.60
   4   5   3  197.98    9.20
   4   5   3  211.58    9.10
  -5  -5  -3   93.79    5.50
  -5  -5  -3   95.19    6.20
   5   5   3   95.19    5.60
   5   5   3   92.79    5.80
   5   5   3   97.89    6.00
  -6  -5  -3   -0.30    1.70
  -6  -5  -3    0.30    0.80
   6   5   3    2.60    1.90
   6   5   3    0.10    1.50
   6   5   3   -0.10    1.50
  -7  -5  -3   44.70    5.10
  -7  -5  -3   41.30    3.00
   7   5   3   45.20    7.20
   7   5   3   38.80    4.00
   7   5   3   37.70    3.50
  -8  -5  -3   29.60    4.50
  -8  -5  -3   32.60    3.00
   8   5   3   18.10    4.40
   8   5   3   26.20    3.80
   8   5   3   29.40    3.50
   6  -6  -3   16.40    3.20
  -6   6   3   29.10    7.00
  -6   6   3   22.10    2.50
   5  -6  -3   95.19    6.30
  -5   6   3   84.79    6.50
  -5   6   3   96.89    6.90
  -5   6   3   89.89    4.90
   4  -6  -3   96.99    7.20
   4  -6  -3  103.49    6.20
  -4   6   3   90.79    7.10
  -4   6   3   94.69    6.30
  -4   6   3  107.69    6.70
  -4   6   3   96.69    5.20
   3  -6  -3  154.78    7.80
   3  -6  -3  161.48    7.70
   3  -6  -3  143.49    8.90
  -3   6   3  164.18   11.00
  -3   6   3  160.98    8.20
   2  -6  -3  301.27   12.70
   2  -6  -3  298.27   12.30
   2  -6  -3  307.27   12.90
  -2   6   3  314.77   13.50
  -2   6   3  301.57   12.70
  -2   6   3  309.87   13.40
  -2   6   3  299.07   12.50
   1  -6  -3   66.19    4.00
   1  -6  -3   55.99    4.00
   1  -6  -3   69.29    4.30
  -1   6   3   65.29    4.10
  -1   6   3   65.29    4.10
  -1   6   3   66.69    4.60
  -1   6   3   63.89    4.20
   0  -6  -3 1703.23   58.19
   0  -6  -3 1708.63   58.09
   0  -6  -3 1662.13   58.19
   0   6   3 1659.43   58.19
   0   6   3 1791.82   58.19
   0   6   3 1726.23   58.19
   0   6   3 1716.23   58.79
  -1  -6  -3   24.90    2.60
  -1  -6  -3   20.50    2.00
  -1  -6  -3   18.80    2.10
  -1  -6  -3   21.10    2.10
   1   6   3   23.70    2.30
   1   6   3   22.60    2.30
   1   6   3   25.30    2.40
  -2  -6  -3  150.68    7.20
  -2  -6  -3  153.18    6.30
  -2  -6  -3  156.28    6.60
  -2  -6  -3  141.19    6.60
   2   6   3  155.68    7.00
   2   6   3  134.39    6.80
  -3  -6  -3   68.09    4.00
  -3  -6  -3   64.49    4.60
  -3  -6  -3   72.19    3.40
  -3  -6  -3   74.29    4.00
   3   6   3   68.79    2.90
   3   6   3   63.49    4.30
   3   6   3   68.79    4.40
  -4  -6  -3    0.30    1.40
  -4  -6  -3    3.70    1.40
  -4  -6  -3    2.90    0.80
   4   6   3    3.60    1.70
   4   6   3    4.30    1.70
  -5  -6  -3  333.97   14.40
  -5  -6  -3  323.87   13.60
   5   6   3  298.67   13.90
   5   6   3  345.97   14.10
   5   6   3  333.17   14.10
  -6  -6  -3  149.49    8.90
   6   6   3  156.28    8.70
   6   6   3  149.79    8.30
  -7  -6  -3   98.59    7.40
   7   6   3   98.09    7.00
   7   6   3   90.99    6.50
  -8  -6  -3   28.30    4.50
  -8  -6  -3   42.40    5.90
   8   6   3   33.20    3.40
   8   6   3   23.80    3.80
   8   6   3   41.10    5.80
   6  -7  -3    8.20    3.30
   6  -7  -3   10.80    2.90
  -6   7   3   11.30    2.60
  -6   7   3    5.20    2.70
   5  -7  -3   60.09    5.20
  -5   7   3   55.79    4.20
  -5   7   3   63.39    5.60
   4  -7  -3  401.46   16.80
   4  -7  -3  427.56   16.90
  -4   7   3  389.06   15.90
  -4   7   3  408.46   17.50
   3  -7  -3   76.99    5.10
   3  -7  -3   83.69    5.40
   3  -7  -3   79.19    5.70
  -3   7   3   78.39    5.50
  -3   7   3   79.39    5.60
  -3   7   3   79.69    6.20
  -3   7   3   75.09    5.30
   2  -7  -3  281.87   11.60
  -2   7   3  278.77   14.80
  -2   7   3  265.87   11.90
  -2   7   3  269.67   12.00
  -2   7   3  280.17   11.90
   1  -7  -3   18.00    2.50
   1  -7  -3   20.90    3.00
   1  -7  -3   19.30    3.10
   1  -7  -3   15.60    2.70
  -1   7   3   15.60    2.50
  -1   7   3   18.30    2.80
  -1   7   3   16.70    2.90
  -1   7   3   13.70    2.30
   0  -7  -3  743.83   27.70
   0  -7  -3  807.52   27.90
   0  -7  -3  760.72   27.80
   0   7   3  786.22   27.70
   0   7   3  775.82   27.70
   0   7   3  734.13   27.60
   0   7   3  778.32   28.50
  -1  -7  -3  870.01   31.30
  -1  -7  -3  856.51   31.30
  -1  -7  -3  914.61   31.80
  -1  -7  -3  881.61   31.40
   1   7   3  859.61   31.50
   1   7   3  942.01   31.50
   1   7   3  888.21   31.50
  -2  -7  -3   40.70    2.90
  -2  -7  -3   44.80    3.70
  -2  -7  -3   39.00    3.10
  -2  -7  -3   47.70    3.30
   2   7   3   41.80    3.40
   2   7   3   39.30    3.80
  -3  -7  -3  664.23   24.30
  -3  -7  -3  669.73   23.20
  -3  -7  -3  619.74   23.20
  -3  -7  -3  625.04   22.60
   3   7   3  660.73   23.90
   3   7   3  601.74   23.70
  -4  -7  -3  273.07   10.80
  -4  -7  -3  248.98   11.80
  -4  -7  -3  243.58   11.00
  -4  -7  -3  265.37    9.90
   4   7   3  261.67   11.60
  -5  -7  -3  413.26   14.40
  -5  -7  -3  408.66   17.20
  -5  -7  -3  388.06   16.00
   5   7   3  365.26   16.60
   5   7   3  412.76   16.90
   5   7   3  402.26   17.30
  -6  -7  -3  118.69    7.80
   6   7   3  120.59    7.50
   6   7   3  116.89    7.60
  -7  -7  -3    8.50    3.10
   7   7   3   10.80    2.90
   7   7   3   11.40    3.20
  -8  -7  -3   42.20    5.80
   8   7   3   31.60    6.30
   8   7   3   21.70    3.70
   5  -8  -3    2.70    2.60
   5  -8  -3    3.70    2.10
  -5   8   3   -1.00    1.90
  -5   8   3    0.90    1.50
   4  -8  -3  206.28   10.40
   4  -8  -3  223.48   11.70
   4  -8  -3  205.28   10.50
  -4   8   3  222.88   11.40
  -4   8   3  215.88   11.00
  -4   8   3  209.68    9.90
   3  -8  -3   94.39    6.60
   3  -8  -3   91.69    5.90
  -3   8   3   80.59    5.90
  -3   8   3   76.39    5.90
   2  -8  -3   19.20    2.80
   2  -8  -3   25.90    3.40
   2  -8  -3   20.70    3.60
   2  -8  -3   21.90    3.50
  -2   8   3   22.10    3.30
  -2   8   3   24.00    3.30
  -2   8   3   20.40    3.70
  -2   8   3   26.00    3.70
   1  -8  -3  228.08   10.40
   1  -8  -3  235.48   10.10
   1  -8  -3  212.48   10.50
  -1   8   3  242.58   10.40
  -1   8   3  232.28   10.50
  -1   8   3  221.78   11.20
   0  -8  -3   46.30    3.90
   0  -8  -3   45.10    3.80
   0  -8  -3   45.70    4.70
   0   8   3   42.60    3.80
   0   8   3   48.40    3.80
   0   8   3   41.20    4.10
   0   8   3   50.79    3.90
  -1  -8  -3  580.24   21.30
  -1  -8  -3  563.04   21.10
  -1  -8  -3  560.84   21.20
  -1  -8  -3  587.44   21.70
   1   8   3  577.44   21.40
   1   8   3  557.74   21.40
   1   8   3  549.45   22.30
  -2  -8  -3  132.59    7.30
  -2  -8  -3  132.89    6.80
  -2  -8  -3  143.39    7.30
  -2  -8  -3  143.49    6.80
   2   8   3  140.79    7.20
   2   8   3  132.29    7.10
  -3  -8  -3  473.85   18.50
  -3  -8  -3  488.45   19.50
  -3  -8  -3  493.15   18.50
  -3  -8  -3  486.85   18.10
   3   8   3  505.35   19.30
  -4  -8  -3  105.49    5.00
  -4  -8  -3   96.49    5.80
  -4  -8  -3  102.19    5.60
  -4  -8  -3   98.69    6.50
   4   8   3  103.69    6.40
   4   8   3   89.09    6.00
  -5  -8  -3    0.10    1.30
  -5  -8  -3   -1.00    0.80
  -5  -8  -3    1.30    2.00
   5   8   3   -1.00    1.90
   5   8   3   -0.40    1.60
  -6  -8  -3   69.19    4.80
  -6  -8  -3   68.19    6.20
   6   8   3   76.39    6.00
   6   8   3   66.79    6.10
  -7  -8  -3   21.40    4.80
   7   8   3   23.90    6.20
   7   8   3   12.70    3.40
   4  -9  -3   48.90    4.60
   4  -9  -3   53.09    5.70
  -4   9   3   51.79    5.20
  -4   9   3   45.50    6.30
   3  -9  -3   54.19    4.80
   3  -9  -3   54.09    4.50
   3  -9  -3   58.79    5.60
  -3   9   3   66.79    5.60
  -3   9   3   68.59    5.40
   2  -9  -3   14.30    3.10
   2  -9  -3   18.10    3.10
   2  -9  -3   15.50    2.60
  -2   9   3   18.30    3.20
  -2   9   3   16.40    3.30
   1  -9  -3  252.77   11.30
   1  -9  -3  230.78   11.70
   1  -9  -3  256.67   11.00
   1  -9  -3  242.68   11.70
  -1   9   3  254.47   11.30
  -1   9   3  233.18   11.20
  -1   9   3  250.07   11.40
   0  -9  -3  154.48    7.90
   0  -9  -3  159.48    8.40
   0  -9  -3  155.98    8.30
   0  -9  -3  173.78    8.40
   0   9   3  162.48    8.20
   0   9   3  160.48    8.20
   0   9   3  151.88    8.80
   0   9   3  169.48    8.30
  -1  -9  -3  161.48    8.00
  -1  -9  -3  160.38    7.70
  -1  -9  -3  142.69    8.60
  -1  -9  -3  149.09    7.70
   1   9   3  157.98    8.00
   1   9   3  161.28    7.90
   1   9   3  152.58    7.90
  -2  -9  -3   32.30    3.10
  -2  -9  -3   29.40    3.00
  -2  -9  -3   29.30    3.50
  -2  -9  -3   24.70    2.90
   2   9   3   30.40    3.40
   2   9   3   25.60    3.00
  -3  -9  -3    4.50    1.60
  -3  -9  -3    3.50    1.60
  -3  -9  -3    4.00    2.20
  -3  -9  -3    1.10    1.30
   3   9   3    1.70    1.60
   3   9   3    2.10    1.70
  -4  -9  -3  170.88    9.30
  -4  -9  -3  155.08    7.40
  -4  -9  -3  168.18    7.90
  -4  -9  -3  148.79    7.90
   4   9   3  171.38    9.00
  -5  -9  -3  167.48    9.50
  -5  -9  -3  182.18    8.50
  -5  -9  -3  149.19   11.00
   5   9   3  163.68    9.40
  -6  -9  -3   11.70    1.90
  -6  -9  -3   10.70    3.30
  -6  -9  -3   11.90    2.40
   6   9   3   15.30    3.60
   6   9   3    8.70    2.80
   7   9   3   60.69    6.20
   4 -10  -3    3.10    2.70
   4 -10  -3   -1.20    1.70
  -4  10   3    2.50    2.30
  -4  10   3    0.50    3.60
   3 -10  -3  255.87   11.90
   3 -10  -3  230.28   12.90
   3 -10  -3  226.38   11.30
  -3  10   3  268.47   12.60
   2 -10  -3    3.50    1.80
   2 -10  -3   -1.20    1.70
   2 -10  -3    2.20    1.90
  -2  10   3    1.20    2.10
  -2  10   3    2.10    1.90
   1 -10  -3  340.27   18.50
   1 -10  -3  345.17   15.90
   1 -10  -3  377.96   15.50
  -1  10   3  349.87   15.50
  -1  10   3  374.36   15.60
   0 -10  -3  198.68   10.00
   0 -10  -3  205.38   10.30
   0 -10  -3  197.38    9.70
   0  10   3  211.28   10.10
   0  10   3  206.58   10.10
  -1 -10  -3    3.70    1.90
  -1 -10  -3    4.50    2.20
  -1 -10  -3    4.60    2.20
   1  10   3    5.20    2.00
   1  10   3    6.00    2.30
  -2 -10  -3  118.89    7.00
  -2 -10  -3  131.69    7.10
  -2 -10  -3  126.29    7.50
  -2 -10  -3  120.09    6.70
   2  10   3  123.69    7.30
  -3 -10  -3   19.20    3.40
  -3 -10  -3   22.00    3.00
  -3 -10  -3   23.40    3.40
   3  10   3   30.50    4.10
  -4 -10  -3  135.19    7.10
  -4 -10  -3  130.09   11.90
  -4 -10  -3  145.69    8.40
   4  10   3  141.79    8.50
  -5 -10  -3  113.89    6.10
  -5 -10  -3  115.99    6.50
  -5 -10  -3  102.99    8.90
   5  10   3  121.99    8.10
  -6 -10  -3   11.80    2.00
  -6 -10  -3   16.40    6.00
   6  10   3   14.00    3.90
   6  10   3   15.90    3.60
   3 -11  -3   48.10    5.00
   3 -11  -3   40.20    6.10
  -3  11   3   52.69    5.50
  -3  11   3   61.49    6.10
   2 -11  -3   12.30    3.30
   2 -11  -3   16.10    2.90
   2 -11  -3   14.00    2.40
  -2  11   3   20.50    3.50
   1 -11  -3    1.20    1.70
   1 -11  -3    1.10    1.70
  -1  11   3    0.20    1.70
  -1  11   3    2.50    2.20
   0 -11  -3  179.48    9.70
   0 -11  -3  175.58   10.00
   0 -11  -3  179.78    9.20
   0  11   3  199.08   10.10
   0  11   3  206.68   10.10
  -1 -11  -3   98.59    6.60
  -1 -11  -3   96.09    6.70
   1  11   3   91.39    6.40
   1  11   3   94.89    6.50
  -2 -11  -3  113.39    7.10
  -2 -11  -3  119.49    6.90
  -2 -11  -3  111.69    7.50
  -2 -11  -3  105.39    7.00
   2  11   3  138.99    7.90
  -3 -11  -3  304.67   13.60
  -3 -11  -3  324.07   13.70
  -3 -11  -3  312.27   14.50
   3  11   3  318.67   14.60
   3  11   3  290.87   12.20
  -4 -11  -3   24.10    3.50
  -4 -11  -3   22.40    4.20
  -4 -11  -3   18.20    3.00
   4  11   3   20.00    3.70
  -5 -11  -3   89.59    5.70
  -5 -11  -3  100.79    7.60
  -5 -11  -3   92.89    6.90
  -6 -11  -3   13.60    4.00
  -6 -11  -3   11.10    2.20
   6  11   3    8.40    3.20
   6  11   3    4.00    3.10
   1 -12  -3   63.79    6.10
   1 -12  -3   63.29    4.90
   1 -12  -3   67.19    5.60
  -1  12   3   65.99    9.90
   0 -12  -3   89.09    6.00
   0 -12  -3   86.49    6.90
   0 -12  -3   97.29    6.70
   0  12   3  104.19    7.00
   0  12   3   93.59    6.90
  -1 -12  -3  110.59    7.50
  -1 -12  -3  111.29    7.70
  -1 -12  -3  109.79    7.30
   1  12   3  111.99    7.20
   1  12   3  114.29    7.50
  -2 -12  -3   29.90    4.30
  -2 -12  -3   28.50    4.30
   2  12   3   20.80    3.70
  -3 -12  -3   81.69    6.50
  -3 -12  -3   78.29    5.80
   3  12   3   76.49    6.30
   3  12   3   63.89    4.30
  -4 -12  -3   40.90    5.30
  -4 -12  -3   36.80    3.90
   4  12   3   28.50    4.80
  -5 -12  -3    3.30    2.60
  -5 -12  -3    1.90    1.70
   5  12   3    3.90    2.40
  -1 -13  -3   21.90    4.20
  -1 -13  -3   22.30    3.80
   1  13   3   19.50    3.50
   1  13   3   21.30    3.80
  -2 -13  -3   20.10    3.90
   2  13   3   31.10    5.00
  -3 -13  -3    8.20    2.60
  -3 -13  -3   13.10    3.30
   3  13   3   14.50    4.60
   3  13   3   13.70    2.20
   3  10  -4    0.20    1.50
  -3 -10   4    1.70    2.20
   2  10  -4   15.10    2.80
  -2 -10   4   14.40    3.50
   1  10  -4   68.49    4.90
   1  10  -4   57.89    4.50
  -1 -10   4   58.49    5.70
   0  10  -4    1.40    1.50
   0 -10   4    0.00    2.10
   5   9  -4   14.00    3.20
   5   9  -4   15.40    4.70
  -5  -9   4   13.90    2.30
  -5  -9   4   14.60    2.20
  -5  -9   4   20.00    4.00
   4   9  -4   13.70    4.20
   4   9  -4   12.80    2.80
  -4  -9   4   13.60    3.20
  -4  -9   4   16.40    1.80
   3   9  -4  112.09    7.00
  -3  -9   4  113.99    7.50
   2   9  -4    2.80    1.60
   2   9  -4    1.90    1.90
  -2  -9   4   -2.20    1.50
   1   9  -4  193.68    9.80
   1   9  -4  188.08    8.80
   1   9  -4  202.48    9.20
  -1  -9   4  185.08   10.40
   0   9  -4    2.30    1.80
   0   9  -4    6.20    1.80
   0   9  -4    3.40    1.40
   0  -9   4    4.90    2.50
  -1   9  -4   50.99    4.00
  -1   9  -4   46.70    4.50
   1  -9   4   45.80    5.10
  -2   9  -4   27.90    4.20
  -2   9  -4   32.90    3.40
   2  -9   4   22.40    4.50
   6   8  -4   49.30    8.20
   6   8  -4   37.20    5.10
  -6  -8   4   41.80    4.10
  -6  -8   4   35.70    3.60
  -6  -8   4   29.20    4.50
   5   8  -4  190.18   15.20
   5   8  -4  206.18   11.00
  -5  -8   4  204.08    9.20
  -5  -8   4  230.28    9.60
  -5  -8   4  179.08   14.10
   4   8  -4    1.30    1.70
   4   8  -4    2.60    3.00
  -4  -8   4   -1.00    1.60
  -4  -8   4    2.50    1.20
  -4  -8   4   -0.60    0.90
   3   8  -4  312.07   13.30
  -3  -8   4  298.27   13.60
  -3  -8   4  298.37   10.50
   2   8  -4   17.80    2.00
   2   8  -4   18.90    2.80
   2   8  -4   17.90    3.30
   2   8  -4   15.40    2.50
  -2  -8   4   22.70    3.60
   1   8  -4  170.18    8.70
   1   8  -4  181.08    8.00
   1   8  -4  177.28    9.70
   1   8  -4  189.28   10.00
  -1  -8   4  166.98    9.30
   0   8  -4   65.99    4.40
   0   8  -4   78.29    5.00
   0   8  -4   68.99    4.60
   0  -8   4   66.39    5.60
  -1   8  -4   -0.10    1.80
  -1   8  -4   -1.70    1.40
   1  -8   4    0.40    1.90
  -2   8  -4  130.89    7.30
  -2   8  -4  149.99    7.40
  -2   8  -4  158.58    8.80
   2  -8   4  135.59    8.70
  -3   8  -4   25.40    4.20
  -3   8  -4   23.50    3.30
   6   7  -4    9.30    4.40
   6   7  -4    9.00    2.90
  -6  -7   4   11.30    2.20
  -6  -7   4    8.90    2.70
  -6  -7   4   12.60    2.70
   5   7  -4  215.88   10.00
   5   7  -4  218.88   13.50
   5   7  -4  227.18   11.40
  -5  -7   4  231.98   10.20
  -5  -7   4  227.48    9.80
  -5  -7   4  233.98   11.10
   4   7  -4    4.60    1.90
   4   7  -4    8.60    1.90
   4   7  -4    4.10    3.00
  -4  -7   4    3.90    2.00
  -4  -7   4    6.00    1.40
  -4  -7   4    4.90    1.40
   3   7  -4   53.19    4.30
   3   7  -4   52.79    4.30
   3   7  -4   62.09    6.50
   3   7  -4   64.79    4.60
  -3  -7   4   55.19    2.90
  -3  -7   4   61.99    4.70
  -3  -7   4   61.39    3.10
   2   7  -4  171.38    8.30
   2   7  -4  149.39    7.70
   2   7  -4  155.78    6.50
   2   7  -4  154.18    8.30
   2   7  -4  167.38    7.70
  -2  -7   4  164.98    8.40
   1   7  -4   55.79    3.90
   1   7  -4   63.39    4.00
   1   7  -4   63.09    3.80
   1   7  -4   65.89    5.10
  -1  -7   4   58.59    4.70
   0   7  -4  128.49    7.20
   0   7  -4  134.29    8.10
   0   7  -4  133.49    6.30
   0   7  -4  131.39    6.40
   0  -7   4  129.99    7.50
  -1   7  -4   89.89    5.10
  -1   7  -4   90.09    5.90
  -1   7  -4   90.29    5.00
   1  -7   4   89.79    6.30
  -2   7  -4  121.19    7.50
  -2   7  -4  124.79    6.30
  -2   7  -4  111.99    6.20
   2  -7   4  120.39    7.50
  -3   7  -4  106.39    6.00
  -3   7  -4   93.09    7.10
   3  -7   4  103.59    7.40
  -4   7  -4    7.00    2.90
   4  -7   4    6.20    2.90
   7   6  -4  108.89   10.00
   7   6  -4  114.59    5.60
  -7  -6   4  131.99    7.90
   6   6  -4    0.50    1.00
   6   6  -4   -0.30    2.40
   6   6  -4    1.40    1.70
  -6  -6   4    1.70    1.60
  -6  -6   4    5.70    2.30
  -6  -6   4    4.40    1.70
   5   6  -4   28.10    3.90
   5   6  -4   35.40    5.80
   5   6  -4   26.50    2.80
  -5  -6   4   33.30    3.60
  -5  -6   4   31.70    3.70
  -5  -6   4   25.60    2.70
   4   6  -4  178.28    9.10
   4   6  -4  202.38   11.70
   4   6  -4  175.58    9.20
  -4  -6   4  193.88    8.30
  -4  -6   4  189.08    9.20
  -4  -6   4  179.48    7.90
   3   6  -4   11.60    2.30
   3   6  -4   12.30    3.40
   3   6  -4   13.30    2.30
   3   6  -4    9.00    2.30
  -3  -6   4    9.50    1.40
  -3  -6   4   14.20    1.70
  -3  -6   4   16.90    2.90
   2   6  -4  631.44   24.00
   2   6  -4  664.23   23.20
   2   6  -4  620.64   23.30
   2   6  -4  623.04   24.00
  -2  -6   4  641.34   24.00
   1   6  -4  258.07   11.90
   1   6  -4  256.87   11.30
   1   6  -4  243.68   10.50
   1   6  -4  264.97   10.30
   1   6  -4  267.17   10.20
  -1  -6   4  271.37   11.60
   0   6  -4  144.79    6.20
   0   6  -4  142.29    6.70
   0   6  -4  133.79    6.30
   0   6  -4  128.09    7.80
   0   6  -4  137.89    7.30
   0  -6   4  144.19    7.50
  -1   6  -4   94.39    7.80
  -1   6  -4   83.99    6.30
  -1   6  -4   83.99    4.60
  -1   6  -4   86.29    4.50
  -1   6  -4   90.79    5.50
   1  -6   4   87.89    5.70
  -2   6  -4   54.89    4.70
  -2   6  -4   48.10    3.40
   2  -6   4   58.29    4.70
  -3   6  -4   64.19    4.40
  -3   6  -4   72.29    5.70
  -3   6  -4   75.49    5.90
   3  -6   4   79.49    5.70
  -4   6  -4   25.00    4.20
  -4   6  -4   17.40    2.80
  -4   6  -4   19.30    4.10
   4  -6   4   20.80    3.80
  -5   6  -4   17.40    3.20
  -5   6  -4   16.70    4.30
   5  -6   4   10.10    3.20
   7   5  -4   48.90    9.50
   7   5  -4   41.60    4.90
   7   5  -4   40.20    2.40
  -7  -5   4   36.60    2.60
  -7  -5   4   42.30    4.70
  -7  -5   4   40.20    2.20
  -7  -5   4   39.00    2.10
   6   5  -4  159.48    6.70
   6   5  -4  154.48    9.00
   6   5  -4  159.08   12.60
  -6  -5   4  167.88    8.50
  -6  -5   4  142.69    8.10
  -6  -5   4  148.59    6.70
  -6  -5   4  143.69    7.80
   5   5  -4    0.30    2.40
   5   5  -4   -0.70    1.50
   5   5  -4   -0.10    1.00
  -5  -5   4   -0.20    1.20
  -5  -5   4    3.10    1.20
  -5  -5   4   -0.70    1.40
  -5  -5   4    0.30    1.50
   4   5  -4  716.83   27.10
   4   5  -4  715.93   28.10
   4   5  -4  765.72   29.80
   4   5  -4  726.33   26.10
  -4  -5   4  720.83   26.00
  -4  -5   4  709.43   26.90
  -4  -5   4  770.12   26.30
   3   5  -4   26.10    2.90
   3   5  -4   27.00    4.50
   3   5  -4   19.40    2.60
   3   5  -4   21.60    2.70
  -3  -5   4   22.80    2.00
  -3  -5   4   24.20    2.50
  -3  -5   4   22.20    3.10
  -3  -5   4   21.40    2.10
   2   5  -4  427.56   16.50
   2   5  -4  459.45   16.90
   2   5  -4  432.76   17.10
   2   5  -4  445.36   16.30
  -2  -5   4  426.96   14.80
  -2  -5   4  450.55   17.10
   1   5  -4  432.66   15.60
   1   5  -4  434.66   16.10
   1   5  -4  439.36   17.40
   1   5  -4  444.56   15.80
   1   5  -4  440.86   16.80
  -1  -5   4  425.96   16.90
   0   5  -4   38.30    3.30
   0   5  -4   42.90    3.80
   0   5  -4   37.50    2.90
   0   5  -4   37.00    2.50
   0   5  -4   38.50    2.40
   0  -5   4   39.10    3.30
  -1   5  -4   44.90    2.70
  -1   5  -4   46.60    3.60
  -1   5  -4   45.30    4.10
  -1   5  -4   40.70    4.20
   1  -5   4   45.90    3.70
  -2   5  -4  136.79    8.40
  -2   5  -4  134.79    6.30
  -2   5  -4  135.59    7.40
  -2   5  -4  139.69    7.60
  -2   5  -4  147.69    6.50
   2  -5   4  155.38    7.70
  -3   5  -4    5.70    1.40
  -3   5  -4    4.50    2.30
  -3   5  -4    2.00    1.30
  -3   5  -4    3.90    2.00
   3  -5   4    6.60    2.10
  -4   5  -4   77.89    5.10
  -4   5  -4   81.99    5.20
  -4   5  -4   75.99    6.00
  -4   5  -4   70.69    6.10
   4  -5   4   85.69    5.90
  -5   5  -4    0.60    1.80
  -5   5  -4   -0.90    1.20
   5  -5   4   -0.10    1.70
   7   4  -4   -1.40    2.30
  -7  -4   4    1.70    1.30
  -7  -4   4    0.50    1.70
  -7  -4   4    0.10    0.80
   6   4  -4  189.08    7.40
   6   4  -4  205.28   10.50
  -6  -4   4  182.98    9.20
  -6  -4   4  185.88    7.30
  -6  -4   4  189.38    8.50
  -6  -4   4  194.68    9.60
   5   4  -4    0.90    2.50
   5   4  -4    3.60    2.00
   5   4  -4    4.20    2.80
  -5  -4   4    5.60    1.60
  -5  -4   4    2.70    1.30
  -5  -4   4    4.40    1.80
  -5  -4   4    1.10    1.60
   4   4  -4  216.68   11.50
   4   4  -4  213.68    9.70
   4   4  -4  208.58    9.70
   4   4  -4  200.78    8.50
  -4  -4   4  204.98    8.90
  -4  -4   4  192.68    8.70
  -4  -4   4  226.18    9.10
  -4  -4   4  212.08    9.50
   3   4  -4  172.78    7.90
   3   4  -4  177.68    9.60
   3   4  -4  169.78    7.30
   3   4  -4  169.08    7.70
  -3  -4   4  176.88    7.10
  -3  -4   4  168.28    7.60
  -3  -4   4  161.98    7.80
   2   4  -4   28.20    2.50
   2   4  -4   32.60    2.60
   2   4  -4   33.80    3.90
   2   4  -4   27.30    2.30
  -2  -4   4   31.00    1.70
  -2  -4   4   29.40    2.80
  -2  -4   4   25.70    2.60
  -2  -4   4   32.40    1.70
   1   4  -4  460.85   16.30
   1   4  -4  469.95   17.20
   1   4  -4  431.66   16.40
   1   4  -4  456.05   16.10
   1   4  -4  461.85   17.80
  -1  -4   4  486.95   17.50
   0   4  -4  350.46   12.90
   0   4  -4  365.36   12.80
   0   4  -4  356.06   14.10
   0   4  -4  366.46   14.90
   0   4  -4  380.06   13.60
   0  -4   4  357.16   14.10
  -1   4  -4  476.05   19.60
  -1   4  -4  515.25   18.60
  -1   4  -4  492.65   17.20
  -1   4  -4  479.35   18.60
   1  -4   4  493.65   18.60
  -2   4  -4  565.54   21.30
  -2   4  -4  548.45   23.00
  -2   4  -4  601.74   20.60
  -2   4  -4  594.24   21.90
  -2   4  -4  609.24   22.20
   2  -4   4  575.44   23.00
  -3   4  -4   87.59    4.70
  -3   4  -4   83.89    5.90
  -3   4  -4   89.29    6.60
  -3   4  -4   86.89    5.50
  -3   4  -4   89.89    5.70
  -3   4  -4   92.89    4.80
   3  -4   4   95.79    5.60
  -4   4  -4   80.79    5.00
  -4   4  -4   84.69    5.70
  -4   4  -4   82.09    5.00
  -4   4  -4   84.59    6.30
   4  -4   4   88.89    5.70
  -5   4  -4    0.10    1.30
  -5   4  -4   -0.90    1.80
  -5   4  -4    3.10    1.90
   5  -4   4    1.70    1.70
  -6   4  -4   32.80    4.10
  -6   4  -4   25.70    4.00
  -6   4  -4   27.30    5.90
   6  -4   4   31.20    4.30
   7   3  -4   19.90    3.80
   7   3  -4   17.90    4.30
  -7  -3   4   17.20    2.40
  -7  -3   4   20.10    3.60
   6   3  -4  129.59    7.80
   6   3  -4  160.48   14.20
  -6  -3   4  116.69    7.00
  -6  -3   4  125.19    5.70
  -6  -3   4  133.69    7.60
   5   3  -4  132.49    8.60
   5   3  -4  124.19    7.20
   5   3  -4  127.49    5.00
   5   3  -4  124.59    7.10
  -5  -3   4  101.49    6.10
  -5  -3   4  116.09    4.90
  -5  -3   4  117.09    6.40
  -5  -3   4  127.29    6.70
   4   3  -4   18.80    2.80
   4   3  -4   14.90    1.60
   4   3  -4   14.00    3.30
   4   3  -4   14.50    2.50
  -4  -3   4   14.50    2.10
  -4  -3   4   15.30    2.20
  -4  -3   4   15.60    2.30
  -4  -3   4   14.90    2.40
   3   3  -4  806.42   28.70
   3   3  -4  817.62   30.80
   3   3  -4  788.92   27.80
   3   3  -4  776.32   28.50
  -3  -3   4  811.42   28.60
  -3  -3   4  809.22   28.50
  -3  -3   4  833.92   28.00
  -3  -3   4  788.42   27.80
   2   3  -4  185.28    7.80
   2   3  -4  196.98    7.90
   2   3  -4  204.28    9.70
  -2  -3   4  186.98    7.10
  -2  -3   4  198.38    7.10
  -2  -3   4  189.68    8.30
   1   3  -4  823.12   27.20
   1   3  -4  753.82   28.50
   1   3  -4  751.72   27.20
   1   3  -4  801.72   28.00
   1   3  -4  787.62   26.90
  -1  -3   4  845.22   28.30
  -1  -3   4  833.52   28.60
   0   3  -4  804.82   27.40
   0   3  -4  829.92   28.80
   0   3  -4  853.01   29.60
   0   3  -4  780.92   27.40
   0   3  -4  832.22   28.30
   0  -3   4  807.12   28.80
  -1   3  -4   85.69    4.60
  -1   3  -4   78.19    5.20
  -1   3  -4   86.59    3.40
  -1   3  -4   81.29    3.40
  -1   3  -4   84.39    4.60
   1  -3   4   81.99    4.50
  -2   3  -4  971.30   32.20
  -2   3  -4  953.10   34.90
  -2   3  -4  958.30   33.60
  -2   3  -4  959.20   32.30
  -2   3  -4 1006.50   34.00
   2  -3   4  840.02   34.20
  -3   3  -4   76.69    5.40
  -3   3  -4   70.39    3.90
  -3   3  -4   72.69    4.70
  -3   3  -4   72.29    4.00
  -3   3  -4   73.99    4.80
   3  -3   4   83.99    4.80
  -4   3  -4    4.30    2.50
  -4   3  -4    4.80    1.70
  -4   3  -4    3.10    2.20
  -4   3  -4    4.10    1.40
  -4   3  -4    7.40    1.70
  -4   3  -4    3.60    1.60
   4  -3   4    7.30    2.00
  -5   3  -4  172.68    9.90
  -5   3  -4  177.28    8.90
  -5   3  -4  173.28    8.50
  -5   3  -4  159.18    9.90
  -5   3  -4  159.88    8.30
   5  -3   4  164.38    8.40
  -6   3  -4    0.20    1.60
  -6   3  -4   -0.20    1.70
   6  -3   4    0.00    0.60
   6  -3   4    4.60    1.90
   8   2  -4   33.60    5.90
   7   2  -4   85.59    6.60
   7   2  -4   75.79    7.30
  -7  -2   4   81.49    7.00
   6   2  -4    2.10    2.50
   6   2  -4    0.60    1.70
  -6  -2   4    0.10    1.60
  -6  -2   4   -0.10    1.00
   5   2  -4  238.88   11.20
   5   2  -4  241.88   12.50
   5   2  -4  256.27   11.30
  -5  -2   4  243.38    9.40
  -5  -2   4  232.48   10.60
  -5  -2   4  234.48   12.20
   4   2  -4  543.55   20.40
   4   2  -4  548.05   21.80
   4   2  -4  537.15   18.30
   4   2  -4  506.55   20.90
  -4  -2   4  506.75   19.50
  -4  -2   4  536.45   19.80
  -4  -2   4  528.85   18.30
  -4  -2   4  548.05   19.80
   3   2  -4  931.51   33.20
   3   2  -4  920.51   33.30
   3   2  -4  989.50   35.00
   3   2  -4  931.31   32.20
  -3  -2   4 1024.20   32.90
  -3  -2   4  901.01   32.60
  -3  -2   4  950.60   33.30
   2   2  -4  360.26   13.50
   2   2  -4  369.66   13.30
   2   2  -4  393.16   15.30
   2   2  -4  360.66   13.50
  -2  -2   4  350.76   13.00
  -2  -2   4  360.26   12.90
  -2  -2   4  373.46   13.90
  -2  -2   4  374.76   14.10
   1   2  -4    2.10    0.60
   1   2  -4    4.20    1.60
   1   2  -4    1.90    0.60
   1   2  -4    2.70    1.20
   1   2  -4    1.90    0.90
   1   2  -4    2.00    0.50
  -1  -2   4    0.60    1.10
  -1  -2   4    1.80    0.90
   0   2  -4  582.64   21.00
   0   2  -4  643.84   22.40
   0   2  -4  563.54   20.00
   0   2  -4  595.94   21.40
   0  -2   4  611.04   22.20
   0  -2   4  640.44   21.50
  -1   2  -4  256.27    8.60
  -1   2  -4  251.47   10.20
  -1   2  -4  265.27   11.10
  -1   2  -4  263.57   10.20
  -1   2  -4  245.78    8.60
   1  -2   4  253.47   10.20
   1  -2   4  253.87   10.00
  -2   2  -4  314.87   11.60
  -2   2  -4  326.57   13.10
  -2   2  -4  328.87   11.60
  -2   2  -4  323.37   13.70
  -2   2  -4  321.77   12.70
   2  -2   4  330.97   12.80
   2  -2   4  332.07   12.50
  -3   2  -4  345.07   14.90
  -3   2  -4  351.56   13.00
  -3   2  -4  345.67   13.40
  -3   2  -4  347.67   14.40
  -3   2  -4  355.16   13.40
  -3   2  -4  357.46   14.20
   3  -2   4  344.97   13.40
   3  -2   4  325.07   15.50
  -4   2  -4   10.60    2.20
  -4   2  -4   10.60    2.70
  -4   2  -4    8.50    2.60
  -4   2  -4    8.90    1.70
  -4   2  -4    5.70    1.70
  -4   2  -4   10.20    2.10
   4  -2   4    8.60    1.90
   4  -2   4   13.20    2.50
  -5   2  -4  238.78   10.30
  -5   2  -4  206.48   10.00
  -5   2  -4  231.98   10.30
  -5   2  -4  211.58   11.20
  -5   2  -4  225.38   11.50
   5  -2   4  220.18    9.90
   5  -2   4  229.38    8.50
   5  -2   4  223.38    8.60
  -6   2  -4   19.60    3.30
  -6   2  -4   21.20    4.10
  -6   2  -4   21.50    3.20
   6  -2   4   24.50    3.20
   6  -2   4   21.80    2.20
   6  -2   4   21.50    2.30
  -7   2  -4   36.60    4.00
  -7   2  -4   32.00    5.10
  -7   2  -4   29.60    4.30
   7  -2   4   33.60    3.70
   7  -2   4   40.60    4.70
   7  -2   4   31.70    3.40
   8   1  -4   -0.70    1.60
  -8  -1   4    0.40    1.50
  -8  -1   4    1.40    2.00
   7   1  -4  113.09    8.70
   7   1  -4  115.39    7.80
  -7  -1   4  114.69    6.50
  -7  -1   4  120.19    7.70
   6   1  -4   48.80    5.50
   6   1  -4   54.29    4.90
  -6  -1   4   56.19    4.70
  -6  -1   4   51.09    3.80
   5   1  -4  325.57   13.30
   5   1  -4  333.97   14.80
   5   1  -4  283.17   13.30
  -5  -1   4  297.47   12.90
  -5  -1   4  309.47   13.00
  -5  -1   4  275.67   15.50
  -5  -1   4  311.47   11.90
   4   1  -4  517.45   23.90
   4   1  -4  548.05   21.10
   4   1  -4  580.34   22.50
  -4  -1   4  580.24   20.70
  -4  -1   4  543.85   20.60
  -4  -1   4  567.24   19.60
  -4  -1   4  564.44   22.30
   3   1  -4   52.29    4.30
   3   1  -4   51.99    3.50
   3   1  -4   48.50    2.30
   3   1  -4   50.59    3.40
  -3  -1   4   54.19    3.20
  -3  -1   4   51.49    4.20
  -3  -1   4   52.09    3.30
  -3  -1   4   49.90    2.30
   2   1  -4  547.15   19.30
   2   1  -4  548.15   18.80
   2   1  -4  542.95   19.30
   2   1  -4  581.74   20.90
  -2  -1   4  507.55   20.30
  -2  -1   4  522.45   18.90
  -2  -1   4  565.24   20.70
  -2  -1   4  541.95   19.40
   1   1  -4  602.14   21.20
   1   1  -4  559.94   19.50
   1   1  -4  565.14   19.90
   1   1  -4  543.25   19.50
  -1  -1   4  579.04   20.20
  -1  -1   4  590.84   20.80
  -1  -1   4  567.24   19.90
   0   1  -4  953.70   31.20
   0   1  -4  841.62   31.70
   0   1  -4  955.80   31.80
   0  -1   4  905.41   31.00
   0  -1   4  900.11   31.10
   0  -1   4  882.61   31.80
  -2   1  -4   79.99    3.50
  -2   1  -4   86.49    4.80
  -2   1  -4   86.39    4.50
  -2   1  -4   81.09    3.60
  -2   1  -4   83.09    5.10
   2  -1   4   84.19    4.00
   2  -1   4   88.49    4.50
  -3   1  -4 1260.27   42.40
  -3   1  -4 1190.58   41.40
  -3   1  -4 1187.48   40.80
  -3   1  -4 1168.48   42.50
  -3   1  -4 1189.78   40.80
  -3   1  -4 1183.58   40.80
   3  -1   4 1204.78   41.40
   3  -1   4 1200.08   40.90
  -4   1  -4  129.09    6.20
  -4   1  -4  127.79    6.00
  -4   1  -4  123.89    6.40
  -4   1  -4  126.79    7.30
  -4   1  -4  124.79    6.30
   4  -1   4  124.89    5.20
   4  -1   4  138.29    6.10
   4  -1   4  128.49    6.60
   4  -1   4  130.79    5.20
  -5   1  -4   37.70    4.30
  -5   1  -4   44.40    3.90
  -5   1  -4   43.30    3.60
  -5   1  -4   43.10    4.60
   5  -1   4   42.70    3.00
   5  -1   4   39.10    3.60
   5  -1   4   35.40    3.00
   5  -1   4   43.50    2.90
  -6   1  -4   61.69    5.70
  -6   1  -4   48.50    4.10
  -6   1  -4   58.49    4.90
   6  -1   4   58.79    3.90
   6  -1   4   60.19    4.10
   6  -1   4   57.49    4.00
   6  -1   4   57.89    4.50
  -7   1  -4    1.40    2.20
  -7   1  -4    0.60    2.00
  -7   1  -4    0.70    1.60
   7  -1   4    4.30    1.70
   7  -1   4    2.80    1.80
   7  -1   4   -0.40    1.30
   8   0  -4   25.50    7.30
   7   0  -4   97.59    7.90
   7   0  -4   95.69    7.10
  -7   0   4   89.59    6.70
  -7   0   4   94.79    6.10
   6   0  -4   42.50    5.20
   6   0  -4   41.70    4.20
  -6   0   4   38.00    4.00
  -6   0   4   32.20    3.30
   5   0  -4   20.20    3.10
   5   0  -4   23.20    3.30
   5   0  -4   22.10    4.00
  -5   0   4   19.30    3.20
  -5   0   4   16.10    2.70
  -5   0   4   20.60    2.40
   4   0  -4  701.63   26.70
   4   0  -4  689.73   25.60
   4   0  -4  659.13   25.20
  -4   0   4  700.73   24.20
  -4   0   4  675.83   26.40
  -4   0   4  688.83   25.00
   3   0  -4  128.79    7.00
   3   0  -4  121.79    5.20
   3   0  -4  126.19    6.00
   3   0  -4  122.09    6.00
  -3   0   4  130.09    5.20
  -3   0   4  133.69    5.90
  -3   0   4  125.69    6.90
  -3   0   4  116.99    5.80
   2   0  -4  396.36   14.70
   2   0  -4  359.76   12.60
   2   0  -4  349.47   13.30
   2   0  -4  355.46   13.30
   2   0  -4  354.96   12.70
  -2   0   4  387.66   13.60
  -2   0   4  377.26   13.20
  -2   0   4  359.76   12.60
  -2   0   4  372.86   14.60
  -2   0   4  333.97   13.40
   1   0  -4  520.95   17.10
   1   0  -4  499.65   17.40
   1   0  -4  550.44   18.80
   1   0  -4  489.95   17.40
   1   0  -4  493.05   17.40
  -1   0   4  520.15   18.60
  -1   0   4  485.85   17.10
  -1   0   4  496.45   17.40
  -1   0   4  485.95   18.30
  -1   0   4  502.65   17.70
  -1   0   4  497.85   17.10
   0   0  -4  282.77    9.40
   0   0  -4  283.57   11.00
   0   0  -4  291.17   10.30
   0   0  -4  287.47    9.40
   0   0  -4  262.37   10.60
   0   0   4  271.07   10.10
   0   0   4  259.47   10.80
   0   0   4  280.97   10.30
  -1   0  -4 1342.97   44.10
  -1   0  -4 1300.77   44.80
   1   0   4 1259.57   43.60
  -2   0  -4   13.70    1.20
  -2   0  -4   17.30    2.00
  -2   0  -4   14.90    1.30
  -2   0  -4   18.40    2.30
   2   0   4   17.60    2.10
   2   0   4   16.30    1.30
  -3   0  -4  318.87   11.90
  -3   0  -4  316.97   11.50
  -3   0  -4  343.97   13.40
  -3   0  -4  301.37   12.00
   3   0   4  309.87   11.60
   3   0   4  318.77   11.20
   3   0   4  330.87   12.40
   3   0   4  318.67   11.10
  -4   0  -4  168.68    7.00
  -4   0  -4  161.18    8.50
  -4   0  -4  164.78    8.60
  -4   0  -4  176.78    7.70
  -4   0  -4  180.78    7.90
   4   0   4  173.18    7.80
   4   0   4  174.48    7.10
   4   0   4  175.38    6.90
   4   0   4  173.98    7.10
  -5   0  -4   21.60    2.90
  -5   0  -4   20.00    2.90
  -5   0  -4   22.40    3.70
  -5   0  -4   26.40    3.90
  -5   0  -4   20.10    2.30
   5   0   4   23.90    2.90
   5   0   4   19.10    2.20
   5   0   4   18.30    2.00
  -6   0  -4   57.19    4.80
  -6   0  -4   62.59    5.40
  -6   0  -4   50.69    5.40
   6   0   4   49.10    4.10
   6   0   4   60.79    4.50
   6   0   4   59.99    3.70
  -7   0  -4   46.50    4.10
  -7   0  -4   54.89    5.30
  -7   0  -4   48.00    5.60
   7   0   4   51.59    4.20
   7   0   4   55.19    3.80
   7   0   4   47.10    4.30
   7  -1  -4    0.50    2.70
   7  -1  -4    5.90    2.50
  -7   1   4    1.90    1.90
  -7   1   4    7.00    2.60
   6  -1  -4   76.89    5.50
   6  -1  -4   59.99    6.00
  -6   1   4   59.89    5.10
  -6   1   4   69.39    4.80
   5  -1  -4  139.59    7.80
   5  -1  -4  142.69    7.70
   5  -1  -4  144.89    8.70
  -5   1   4  146.49    7.80
  -5   1   4  144.69    7.60
  -5   1   4  124.59   10.50
  -5   1   4  154.28    7.20
   4  -1  -4  257.17   11.80
   4  -1  -4  241.88   10.10
   4  -1  -4  241.58   10.60
   4  -1  -4  239.18   10.70
  -4   1   4  255.17   10.10
  -4   1   4  232.88   11.60
  -4   1   4  259.27   10.60
  -4   1   4  252.57   10.70
   3  -1  -4  674.63   24.40
   3  -1  -4  717.33   25.00
   3  -1  -4  735.33   26.20
   3  -1  -4  670.43   24.90
  -3   1   4  700.63   24.30
  -3   1   4  700.23   24.90
  -3   1   4  686.03   26.10
  -3   1   4  698.53   24.80
   2  -1  -4    0.10    0.80
   2  -1  -4    0.40    0.80
   2  -1  -4    0.20    0.60
   2  -1  -4    0.10    1.20
  -2   1   4    1.50    1.30
  -2   1   4    0.90    0.80
  -2   1   4    0.20    0.40
  -2   1   4    0.50    0.80
   1  -1  -4 1328.67   45.60
  -1   1   4 1328.27   45.60
  -1   1   4 1336.67   44.90
   0  -1  -4  385.86   13.80
   0  -1  -4  380.66   13.10
   0  -1  -4  385.46   13.10
   0   1   4  373.06   13.80
   0   1   4  356.76   14.10
   0   1   4  379.66   12.80
   0   1   4  394.96   13.40
   0   1   4  384.96   13.50
   0   1   4  384.56   12.80
  -1  -1  -4  582.04   21.40
  -1  -1  -4  616.54   20.20
  -1  -1  -4  601.24   20.30
  -1  -1  -4  583.14   20.10
   1   1   4  621.74   20.90
   1   1   4  594.34   20.20
   1   1   4  574.74   21.30
  -2  -1  -4  630.14   21.60
  -2  -1  -4  642.54   21.80
  -2  -1  -4  600.24   22.70
   2   1   4  620.14   21.30
   2   1   4  617.24   22.70
   2   1   4  631.34   21.20
   2   1   4  643.94   21.20
   2   1   4  659.83   22.30
  -3  -1  -4   42.90    1.90
  -3  -1  -4   46.70    2.90
  -3  -1  -4   48.90    3.10
  -3  -1  -4   43.30    3.40
   3   1   4   48.80    2.60
   3   1   4   46.60    2.50
   3   1   4   47.90    2.20
   3   1   4   48.20    3.20
  -4  -1  -4 1272.87   44.80
  -4  -1  -4 1353.76   44.60
  -4  -1  -4 1206.28   43.30
  -4  -1  -4 1302.87   45.50
   4   1   4 1353.96   44.00
   4   1   4 1302.17   44.50
   4   1   4 1209.58   43.40
   4   1   4 1350.66   44.20
  -5  -1  -4  220.38   10.60
  -5  -1  -4  220.08    9.90
  -5  -1  -4  202.88    9.40
  -5  -1  -4  214.28   10.20
  -5  -1  -4  196.78    8.30
   5   1   4  197.68    8.10
   5   1   4  212.58    8.90
   5   1   4  216.48    9.20
  -6  -1  -4  180.38    9.90
  -6  -1  -4  157.08    7.60
  -6  -1  -4  165.08    9.90
  -6  -1  -4  185.28    9.40
   6   1   4  169.58    7.30
   6   1   4  185.28    8.60
   6   1   4  173.78    8.30
   6   1   4  182.98    8.20
  -7  -1  -4   77.59    6.90
  -7  -1  -4   87.99    6.70
   7   1   4   80.49    5.50
   7   1   4   75.99    5.30
   7   1   4   86.09    5.90
   7  -2  -4   20.70    4.50
   7  -2  -4   25.40    4.50
  -7   2   4   22.20    3.60
   6  -2  -4   90.69    7.20
   6  -2  -4   90.19    6.40
  -6   2   4   89.69    5.90
  -6   2   4   93.19    6.40
   5  -2  -4  426.66   17.20
   5  -2  -4  420.06   17.40
   5  -2  -4  461.55   18.80
   5  -2  -4  404.06   17.60
  -5   2   4  442.16   17.10
  -5   2   4  436.96   17.60
  -5   2   4  404.06   18.70
  -5   2   4  463.45   17.60
   4  -2  -4   66.59    4.60
   4  -2  -4   62.19    5.10
   4  -2  -4   72.59    4.70
   4  -2  -4   68.99    4.40
  -4   2   4   76.19    4.70
  -4   2   4   74.59    5.50
  -4   2   4   69.69    4.30
  -4   2   4   78.49    4.70
   3  -2  -4  956.20   32.50
   3  -2  -4  957.60   33.50
   3  -2  -4  909.51   32.20
   3  -2  -4  891.31   32.40
  -3   2   4  856.11   33.00
  -3   2   4  982.20   32.50
  -3   2   4  897.61   33.50
  -3   2   4  923.01   32.40
   2  -2  -4    3.50    1.00
   2  -2  -4    4.80    1.60
   2  -2  -4    4.20    1.20
   2  -2  -4    6.90    1.40
  -2   2   4    4.10    1.10
  -2   2   4    3.00    1.40
  -2   2   4    3.80    1.20
  -2   2   4    4.50    1.10
   1  -2  -4  252.87    9.40
   1  -2  -4  251.27   10.20
   1  -2  -4  255.07    9.50
   1  -2  -4  252.07    9.60
  -1   2   4  244.48   10.20
  -1   2   4  251.27    9.50
  -1   2   4  256.07    9.40
  -1   2   4  262.17    9.40
   0  -2  -4 3499.35  177.78
   0   2   4 3503.15  182.48
  -1  -2  -4   31.50    2.00
  -1  -2  -4   36.70    1.80
  -1  -2  -4   34.00    1.90
   1   2   4   31.20    1.80
   1   2   4   36.30    1.80
   1   2   4   34.10    1.90
   1   2   4   38.80    2.70
  -2  -2  -4   41.70    2.60
  -2  -2  -4   37.10    2.30
  -2  -2  -4   38.40    2.80
   2   2   4   41.60    2.20
   2   2   4   43.20    2.30
   2   2   4   43.80    3.00
  -3  -2  -4  278.17   11.10
  -3  -2  -4  291.27   11.40
  -3  -2  -4  261.57   10.80
   3   2   4  294.17   10.80
   3   2   4  294.67   11.10
   3   2   4  284.17   10.70
  -4  -2  -4  577.94   20.60
  -4  -2  -4  553.04   20.90
  -4  -2  -4  559.14   21.00
   4   2   4  565.24   20.20
   4   2   4  552.74   20.40
  -5  -2  -4  116.89    6.30
  -5  -2  -4  120.19    6.70
  -5  -2  -4  132.99    7.00
   5   2   4  128.29    6.20
   5   2   4  107.99    4.90
   5   2   4  128.89    6.30
   5   2   4  124.69    5.20
   5   2   4  125.49    6.40
  -6  -2  -4    1.30    2.20
  -6  -2  -4    6.10    2.40
  -6  -2  -4    8.30    2.60
   6   2   4    6.00    2.20
   6   2   4    2.80    0.90
   6   2   4    3.70    1.70
   6   2   4    4.00    1.30
   6   2   4    2.40    1.70
  -7  -2  -4   33.30    4.30
  -7  -2  -4   46.80    6.50
  -7  -2  -4   47.40    4.80
   7   2   4   41.80    4.40
   7   2   4   39.70    3.80
   7   2   4   34.00    2.40
   7   2   4   40.70    4.00
  -8  -2  -4   30.50    7.40
  -8  -2  -4   32.70    4.80
   8   2   4   42.50    4.30
   8   2   4   30.00    2.40
   8   2   4   34.10    3.70
   7  -3  -4   77.69    8.50
   7  -3  -4   77.49    7.30
  -7   3   4   78.59    6.20
  -7   3   4   78.89    6.60
   6  -3  -4   25.90    4.60
   6  -3  -4   35.60    4.40
  -6   3   4   29.40    4.00
  -6   3   4   26.20    4.00
   5  -3  -4  304.57   17.00
   5  -3  -4  339.97   15.30
   5  -3  -4  326.37   14.10
   5  -3  -4  322.87   15.10
  -5   3   4  352.06   14.40
  -5   3   4  334.87   14.00
  -5   3   4  319.37   14.30
  -5   3   4  332.37   15.60
   4  -3  -4   58.19    4.10
   4  -3  -4   53.09    4.80
   4  -3  -4   52.49    4.10
   4  -3  -4   51.89    4.10
  -4   3   4   59.69    4.30
  -4   3   4   55.39    4.10
  -4   3   4   52.39    2.30
  -4   3   4   47.60    4.70
   3  -3  -4  292.67   12.00
   3  -3  -4  288.37   11.90
   3  -3  -4  285.57   12.00
   3  -3  -4  310.77   13.00
  -3   3   4  303.07   11.90
  -3   3   4  291.37   12.00
  -3   3   4  306.97   12.10
  -3   3   4  284.27   12.90
   2  -3  -4  207.48    9.20
   2  -3  -4  194.48    8.40
   2  -3  -4  210.48    8.60
  -2   3   4  202.38    9.20
  -2   3   4  207.08    8.40
  -2   3   4  203.78    8.50
   1  -3  -4  149.29    6.70
   1  -3  -4  147.29    6.40
   1  -3  -4  148.89    6.30
   1  -3  -4  139.99    6.10
  -1   3   4  147.69    6.20
  -1   3   4  144.89    6.10
  -1   3   4  141.79    6.10
  -1   3   4  150.48    6.80
   0  -3  -4 3426.46  193.58
   0   3   4 3563.44  199.18
  -1  -3  -4  574.34   19.60
  -1  -3  -4  545.15   19.30
   1   3   4  541.95   19.40
   1   3   4  576.64   19.30
   1   3   4  545.65   19.30
  -2  -3  -4  194.68    7.90
  -2  -3  -4  187.78    7.50
   2   3   4  203.08    8.00
   2   3   4  195.08    7.60
   2   3   4  191.98    6.90
   2   3   4  188.58    7.60
  -3  -3  -4  671.03   23.60
  -3  -3  -4  651.03   23.40
  -3  -3  -4  688.73   24.00
   3   3   4  614.54   22.30
   3   3   4  667.63   23.60
   3   3   4  683.23   23.50
   3   3   4  679.43   23.50
  -4  -3  -4   61.19    3.90
  -4  -3  -4   57.89    3.80
  -4  -3  -4   65.39    4.40
   4   3   4   59.79    2.90
   4   3   4   67.49    4.00
  -5  -3  -4  137.89    7.20
  -5  -3  -4  132.49    6.70
  -5  -3  -4  125.39    6.50
   5   3   4  120.19    6.20
   5   3   4  121.99    6.60
   5   3   4  126.39    6.50
   5   3   4  121.09    5.40
  -6  -3  -4   88.09    5.70
  -6  -3  -4  104.19    6.80
   6   3   4   97.99    6.10
   6   3   4   76.89    3.60
   6   3   4   89.69    5.70
   6   3   4   89.29    4.70
   6   3   4   85.19    5.30
  -7  -3  -4   43.40    4.40
  -7  -3  -4   41.90    5.00
  -7  -3  -4   49.80    5.00
   7   3   4   48.10    4.70
   7   3   4   48.00    4.00
   7   3   4   41.50    3.40
   7   3   4   40.70    4.30
  -8  -3  -4   86.89    7.50
  -8  -3  -4   80.19    6.20
  -8  -3  -4   95.89    7.70
   8   3   4   72.69    6.00
   8   3   4   71.29    4.70
   8   3   4   79.49    5.50
   7  -4  -4   26.30    4.90
   7  -4  -4   29.00    4.30
  -7   4   4   20.90    5.40
  -7   4   4   18.70    3.70
   6  -4  -4    8.40    3.30
   6  -4  -4   14.70    3.00
  -6   4   4   14.80    3.20
  -6   4   4    9.80    2.80
   5  -4  -4   29.60    4.30
   5  -4  -4   24.30    3.70
   5  -4  -4   29.20    4.50
   5  -4  -4   34.20    4.20
  -5   4   4   33.90    4.30
  -5   4   4   27.40    1.80
  -5   4   4   25.90    3.60
  -5   4   4   42.90    5.10
   4  -4  -4  444.46   18.30
   4  -4  -4  457.05   19.10
   4  -4  -4  481.95   18.20
   4  -4  -4  442.96   18.20
  -4   4   4  482.35   19.70
  -4   4   4  461.35   16.10
  -4   4   4  470.35   18.30
  -4   4   4  445.96   18.00
  -4   4   4  459.35   19.70
   3  -4  -4   23.90    2.70
   3  -4  -4   23.80    2.70
   3  -4  -4   30.80    3.50
  -3   4   4   26.70    3.50
  -3   4   4   21.50    2.60
  -3   4   4   24.40    3.20
  -3   4   4   24.60    2.70
   2  -4  -4  599.04   21.40
   2  -4  -4  575.44   21.90
   2  -4  -4  579.74   21.20
   2  -4  -4  585.64   21.30
  -2   4   4  602.74   21.30
  -2   4   4  583.14   22.10
  -2   4   4  557.44   21.10
   1  -4  -4  589.04   21.20
   1  -4  -4  575.64   21.30
   1  -4  -4  606.24   21.70
   1  -4  -4  598.24   21.30
  -1   4   4  592.44   21.10
  -1   4   4  592.24   21.80
  -1   4   4  599.64   21.10
  -1   4   4  576.44   21.10
   0  -4  -4 3459.95  215.98
   0   4   4 3388.36  208.38
  -1  -4  -4 1154.88   39.50
  -1  -4  -4 1203.28   39.30
  -1  -4  -4 1121.99   39.10
   1   4   4 1115.79   39.20
   1   4   4 1158.48   39.10
  -2  -4  -4   30.80    2.30
  -2  -4  -4   40.50    3.00
   2   4   4   33.70    2.50
   2   4   4   35.10    2.60
   2   4   4   38.00    2.60
  -3  -4  -4 1028.80   35.40
  -3  -4  -4  987.20   34.70
   3   4   4 1044.70   34.90
   3   4   4  947.61   36.30
   3   4   4 1010.50   34.50
  -4  -4  -4  416.86   16.20
  -4  -4  -4  405.96   15.20
  -4  -4  -4  401.56   15.60
   4   4   4  406.96   15.70
   4   4   4  399.36   14.70
   4   4   4  416.26   15.70
  -5  -4  -4  108.49    6.60
  -5  -4  -4  104.39    5.50
   5   4   4  103.59    5.10
   5   4   4  102.69    6.00
  -6  -4  -4  192.68    8.70
  -6  -4  -4  179.18    9.80
   6   4   4  175.88    8.50
   6   4   4  188.88   10.80
   6   4   4  177.58    9.00
   6   4   4  178.88    8.10
  -7  -4  -4   23.80    4.10
  -7  -4  -4   20.20    3.10
   7   4   4   14.90    3.00
   7   4   4   18.00    2.60
   7   4   4   13.40    2.70
  -8  -4  -4   57.19    8.60
  -8  -4  -4   64.49   10.20
  -8  -4  -4   55.49    4.70
   8   4   4   53.79    4.20
   8   4   4   55.99    4.50
   8   4   4   61.39    5.50
   6  -5  -4  131.59    9.30
   6  -5  -4  129.79    8.20
  -6   5   4  140.79    8.70
  -6   5   4  127.09    8.30
   5  -5  -4    3.10    1.90
   5  -5  -4    4.30    2.80
  -5   5   4    2.00    0.80
  -5   5   4    1.00    3.30
  -5   5   4    2.00    1.80
   4  -5  -4  348.07   14.30
   4  -5  -4  353.26   15.40
   4  -5  -4  345.17   14.80
   4  -5  -4  325.37   14.30
  -4   5   4  330.67   15.60
  -4   5   4  335.67   14.40
  -4   5   4  333.47   14.60
  -4   5   4  341.37   12.70
  -4   5   4  343.67   14.50
   3  -5  -4   97.89    5.80
   3  -5  -4   99.69    5.60
   3  -5  -4   89.79    5.40
   3  -5  -4   94.09    6.30
  -3   5   4   94.89    5.60
  -3   5   4   90.39    5.50
  -3   5   4   97.79    6.40
   2  -5  -4  250.07   11.10
   2  -5  -4  276.17   11.80
   2  -5  -4  268.87   11.00
   2  -5  -4  265.17   10.90
  -2   5   4  273.27   11.90
  -2   5   4  262.37   11.00
  -2   5   4  254.17   10.90
  -2   5   4  269.67   11.00
   1  -5  -4  231.58    9.40
   1  -5  -4  220.28    9.80
   1  -5  -4  221.58    9.30
   1  -5  -4  208.68    9.30
  -1   5   4  224.38    9.20
  -1   5   4  229.38    9.30
  -1   5   4  218.48    9.20
  -1   5   4  226.48    9.90
   0  -5  -4   11.70    1.90
   0  -5  -4   14.80    2.10
   0  -5  -4   14.80    2.00
   0   5   4   14.90    2.00
   0   5   4   13.30    2.00
   0   5   4   14.40    2.20
   0   5   4   17.20    2.10
  -1  -5  -4   45.30    2.90
  -1  -5  -4   45.80    3.00
  -1  -5  -4   49.30    3.30
   1   5   4   47.30    3.10
   1   5   4   43.60    3.00
   1   5   4   49.90    3.00
  -2  -5  -4  275.07   10.20
  -2  -5  -4  293.97   11.10
  -2  -5  -4  285.07   11.00
  -2  -5  -4  278.17   11.50
   2   5   4  273.77   11.20
   2   5   4  299.77   11.20
  -3  -5  -4  361.46   13.90
  -3  -5  -4  369.36   14.60
   3   5   4  382.56   14.30
   3   5   4  365.96   13.40
   3   5   4  357.96   14.20
  -4  -5  -4  852.61   30.50
  -4  -5  -4  833.42   29.70
   4   5   4  791.32   31.20
   4   5   4  837.92   30.00
   4   5   4  841.52   29.30
  -5  -5  -4    3.10    1.50
  -5  -5  -4   -0.10    1.60
   5   5   4   -0.20    1.40
   5   5   4    1.20    1.20
   5   5   4    3.70    1.70
  -6  -5  -4  140.39    6.60
  -6  -5  -4  153.68    8.70
   6   5   4  147.09    7.10
   6   5   4  142.69    8.00
   6   5   4  132.59    8.20
  -7  -5  -4   10.80    3.00
  -7  -5  -4   14.30    2.30
   7   5   4   13.80    2.60
   7   5   4   14.90    2.60
   7   5   4   14.60    3.30
  -8  -5  -4    9.90    2.10
  -8  -5  -4   13.90    3.50
   8   5   4    6.60    2.20
   8   5   4    9.10    3.20
   8   5   4    8.60    2.10
   6  -6  -4  112.89    8.90
   6  -6  -4  124.59    7.90
  -6   6   4  110.49    5.40
  -6   6   4  110.69    8.00
   5  -6  -4    1.20    3.10
   5  -6  -4   -0.10    1.70
  -5   6   4    3.00    2.10
  -5   6   4    0.30    0.90
  -5   6   4   -0.20    1.60
   4  -6  -4  124.99    7.10
   4  -6  -4  111.29    7.90
   4  -6  -4  118.99    7.00
  -4   6   4  112.39    7.10
  -4   6   4  119.79    5.80
   3  -6  -4  100.69    9.00
   3  -6  -4  112.19    6.30
   3  -6  -4  112.19    7.10
   3  -6  -4  103.39    6.10
  -3   6   4  104.49    9.10
  -3   6   4  112.89    6.50
  -3   6   4  113.59    6.30
   2  -6  -4   22.60    2.90
   2  -6  -4   20.00    2.90
   2  -6  -4   17.10    2.50
  -2   6   4   16.60    2.50
  -2   6   4   17.60    3.10
  -2   6   4   19.10    2.70
  -2   6   4   22.00    2.90
   1  -6  -4  813.02   29.40
   1  -6  -4  817.62   29.50
   1  -6  -4  804.22   29.40
  -1   6   4  793.02   29.30
  -1   6   4  837.42   29.40
  -1   6   4  865.91   29.50
  -1   6   4  828.02   30.20
   0  -6  -4  354.46   13.80
   0  -6  -4  335.87   13.60
   0  -6  -4  354.86   13.60
   0   6   4  343.97   13.60
   0   6   4  351.66   13.60
   0   6   4  354.36   14.10
   0   6   4  359.86   13.60
  -1  -6  -4  527.15   20.00
  -1  -6  -4  552.14   20.50
  -1  -6  -4  541.85   19.80
  -1  -6  -4  545.35   20.10
   1   6   4  551.04   20.20
   1   6   4  566.64   20.20
   1   6   4  572.54   20.20
   1   6   4  558.84   20.40
  -2  -6  -4  560.74   20.70
  -2  -6  -4  537.95   19.30
  -2  -6  -4  575.34   20.00
  -2  -6  -4  539.35   19.90
   2   6   4  555.64   20.20
   2   6   4  528.35   20.20
  -3  -6  -4   95.39    5.10
  -3  -6  -4   89.79    5.70
  -3  -6  -4   98.49    5.00
   3   6   4  101.69    5.40
   3   6   4   83.89    5.10
   3   6   4   97.79    4.30
  -4  -6  -4  358.66   14.20
  -4  -6  -4  346.37   12.40
  -4  -6  -4  367.96   15.10
   4   6   4  375.86   14.70
   4   6   4  353.56   14.60
  -5  -6  -4    2.20    1.50
  -5  -6  -4    1.90    1.80
   5   6   4    2.30    1.80
   5   6   4    1.70    1.60
   5   6   4    3.60    2.10
  -6  -6  -4   -0.90    1.60
   6   6   4   -0.20    1.40
   6   6   4    2.50    1.90
  -7  -6  -4   97.09    7.20
   7   6   4   88.79    6.80
  -8  -6  -4    1.00    2.00
   8   6   4   -0.30    1.80
   8   6   4    2.40    1.60
   6  -7  -4   31.90    5.30
  -6   7   4   31.90    4.90
  -6   7   4   34.50    2.90
   5  -7  -4   51.09    4.90
  -5   7   4   46.50    5.70
  -5   7   4   38.80    3.30
   4  -7  -4    0.40    1.60
   4  -7  -4   -0.20    1.80
  -4   7   4   -1.80    0.90
  -4   7   4    0.60    2.10
   3  -7  -4  288.47   13.80
   3  -7  -4  317.47   13.40
   3  -7  -4  283.87   14.40
  -3   7   4  307.17   13.60
  -3   7   4  342.77   14.00
  -3   7   4  313.17   14.80
  -3   7   4  315.97   13.50
   2  -7  -4  214.18   10.00
   2  -7  -4  232.88    9.90
  -2   7   4  220.58   10.00
  -2   7   4  199.98    9.90
   1  -7  -4  441.76   17.00
   1  -7  -4  420.16   17.00
  -1   7   4  449.46   17.00
  -1   7   4  420.46   16.80
  -1   7   4  424.46   16.80
  -1   7   4  440.26   17.80
   0  -7  -4  470.85   17.90
   0  -7  -4  446.56   17.40
   0  -7  -4  475.15   17.70
   0   7   4  465.45   17.80
   0   7   4  436.26   18.30
   0   7   4  475.55   18.30
   0   7   4  455.05   17.60
  -1  -7  -4   94.79    5.40
  -1  -7  -4   84.09    4.80
  -1  -7  -4   84.29    4.80
  -1  -7  -4   78.09    4.60
   1   7   4   90.09    5.00
   1   7   4   86.99    4.90
   1   7   4   82.19    5.20
   1   7   4   80.19    4.80
  -2  -7  -4  495.45   18.10
  -2  -7  -4  496.75   18.60
  -2  -7  -4  506.85   18.60
   2   7   4  497.05   18.90
  -3  -7  -4  149.99    7.20
  -3  -7  -4  159.38    6.50
  -3  -7  -4  160.98    7.30
  -3  -7  -4  155.98    8.10
   3   7   4  148.49    7.50
   3   7   4  151.48    7.60
   3   7   4  156.78    6.30
  -4  -7  -4   27.90    2.80
  -4  -7  -4   30.40    3.60
  -4  -7  -4   26.00    1.80
   4   7   4   25.10    3.30
   4   7   4   39.50    3.70
  -5  -7  -4  344.07   15.00
  -5  -7  -4  317.17   15.10
   5   7   4  311.77   14.30
   5   7   4  339.37   14.20
   5   7   4  327.67   14.30
  -6  -7  -4    2.60    2.20
   6   7   4   -0.20    1.50
   6   7   4   -2.70    1.40
  -7  -7  -4  174.58   10.40
   7   7   4  165.18   10.10
   8   7   4    6.30    2.30
   5  -8  -4  127.39    8.00
  -5   8   4  115.39    6.50
  -5   8   4  127.49    8.70
   4  -8  -4   47.90    4.80
  -4   8   4   41.90    5.00
  -4   8   4   46.20    4.80
   3  -8  -4  131.09    7.20
   3  -8  -4  128.09    7.60
  -3   8   4  122.09    7.40
  -3   8   4  123.59    7.70
   2  -8  -4  320.07   14.20
   2  -8  -4  337.47   13.70
   2  -8  -4  304.57   16.40
  -2   8   4  294.57   14.70
  -2   8   4  325.17   13.80
  -2   8   4  330.77   14.00
  -2   8   4  327.17   13.90
   1  -8  -4   60.49    4.80
   1  -8  -4   62.29    5.60
   1  -8  -4   76.99    4.90
   1  -8  -4   74.99    5.10
  -1   8   4   75.49    5.10
  -1   8   4   57.09    5.10
  -1   8   4   75.69    5.00
  -1   8   4   71.39    5.60
   0  -8  -4  227.38   10.30
   0  -8  -4  226.38   10.40
   0  -8  -4  238.28   10.40
   0   8   4  231.68   10.20
   0   8   4  238.58   10.30
   0   8   4  217.48   10.10
   0   8   4  225.98   10.90
  -1  -8  -4    4.50    1.70
  -1  -8  -4    6.30    1.80
  -1  -8  -4    5.50    2.00
   1   8   4    6.10    2.00
   1   8   4    4.90    1.80
   1   8   4    5.50    1.90
   1   8   4    5.40    1.70
  -2  -8  -4  194.28    9.60
  -2  -8  -4  196.18    9.00
  -2  -8  -4  204.28    9.00
  -2  -8  -4  204.48    8.70
   2   8   4  198.98    9.30
   2   8   4  198.18    9.30
  -3  -8  -4  905.11   32.10
  -3  -8  -4  905.31   33.20
  -3  -8  -4  909.91   31.40
  -3  -8  -4  855.71   32.10
   3   8   4  931.41   32.90
  -4  -8  -4   36.80    3.40
  -4  -8  -4   38.90    2.60
  -4  -8  -4   34.70    3.30
  -4  -8  -4   43.20    4.30
   4   8   4   35.20    4.00
   4   8   4   37.50    3.90
  -5  -8  -4  268.17   11.80
  -5  -8  -4  259.97   10.10
  -5  -8  -4  269.57   13.10
   5   8   4  276.57   13.00
   5   8   4  286.07   12.90
  -6  -8  -4   20.50    4.00
   6   8   4   25.40    4.20
   6   8   4   31.80    4.40
  -7  -8  -4   26.00    5.30
   7   8   4   21.70    3.70
   4  -9  -4   19.20    4.10
   4  -9  -4   19.40    3.40
  -4   9   4   16.40    5.20
  -4   9   4   22.30    3.70
   3  -9  -4   11.20    2.80
   3  -9  -4   12.10    2.90
   3  -9  -4   15.70    3.60
  -3   9   4    9.70    2.70
  -3   9   4   11.20    3.00
   2  -9  -4   88.89    6.40
   2  -9  -4   79.89    5.60
   2  -9  -4  101.39    6.30
  -2   9   4   91.69    6.10
  -2   9   4   90.19    6.20
   1  -9  -4  240.08   11.80
   1  -9  -4  239.08   11.10
   1  -9  -4  222.88   11.20
   1  -9  -4  226.28   11.30
  -1   9   4  243.98   11.30
  -1   9   4  254.17   11.10
  -1   9   4  229.48   11.40
   0  -9  -4    2.50    1.80
   0  -9  -4    3.80    1.90
   0   9   4    1.50    1.40
   0   9   4    2.30    1.70
   0   9   4    0.10    1.60
   0   9   4    2.30    1.80
  -1  -9  -4  515.15   20.20
  -1  -9  -4  514.15   20.50
  -1  -9  -4  550.44   20.90
  -1  -9  -4  530.95   20.40
   1   9   4  556.04   20.60
   1   9   4  499.35   20.50
   1   9   4  546.55   20.50
  -2  -9  -4   -1.10    1.00
  -2  -9  -4    1.10    1.80
  -2  -9  -4    2.20    1.40
  -2  -9  -4    1.50    1.40
   2   9   4   -0.30    1.20
   2   9   4    0.70    1.50
  -3  -9  -4  270.67   11.70
  -3  -9  -4  267.57   11.80
  -3  -9  -4  282.97   12.90
   3   9   4  296.37   12.60
   3   9   4  262.77   12.30
  -4  -9  -4   20.50    2.50
  -4  -9  -4   17.30    3.40
   4   9   4   16.00    3.10
  -5  -9  -4   58.69    4.60
  -5  -9  -4   64.59    3.70
  -5  -9  -4   66.49    5.90
   5   9   4   68.99    5.70
  -6  -9  -4  101.79    4.60
  -6  -9  -4   96.59    7.60
   6   9   4  100.99    7.40
   6   9   4  102.89    7.60
   7   9   4    4.00    3.90
   7   9   4    6.70    2.70
   4 -10  -4   34.50    5.50
   4 -10  -4   41.10    4.50
  -4  10   4   35.20    5.20
   3 -10  -4   45.80    4.80
   3 -10  -4   45.20    6.00
  -3  10   4   53.79    6.20
  -3  10   4   54.09    5.20
   2 -10  -4   52.79    4.90
   2 -10  -4   54.59    4.60
   2 -10  -4   51.19    5.20
  -2  10   4   61.89    5.10
  -2  10   4   64.89    5.40
   1 -10  -4  161.08    8.40
   1 -10  -4  146.39    8.90
   1 -10  -4  159.28    8.80
  -1  10   4  173.58    9.20
  -1  10   4  173.18    8.90
   0 -10  -4  105.79    6.60
   0 -10  -4  114.39    7.00
   0 -10  -4  109.39    7.00
   0  10   4  105.69    6.80
   0  10   4  127.59    7.10
  -1 -10  -4  229.48   10.70
  -1 -10  -4  218.78   11.80
  -1 -10  -4  211.18   10.30
  -1 -10  -4  228.08   10.60
   1  10   4  227.28   10.60
   1  10   4  226.68   10.70
  -2 -10  -4    1.10    1.30
  -2 -10  -4    1.50    1.40
  -2 -10  -4    1.10    1.30
  -2 -10  -4    2.30    2.00
   2  10   4   -1.10    1.20
  -3 -10  -4   14.30    2.50
  -3 -10  -4   13.20    2.50
  -3 -10  -4    9.20    2.20
  -3 -10  -4   14.10    3.00
   3  10   4   13.80    2.90
  -4 -10  -4   19.80    2.80
  -4 -10  -4   23.70    3.10
  -4 -10  -4   17.90    3.70
   4  10   4   19.60    3.50
  -5 -10  -4   -0.90    1.30
  -5 -10  -4    2.20    1.70
  -5 -10  -4    2.80    2.20
   5  10   4   -2.40    1.50
  -6 -10  -4   97.39    4.90
   6  10   4   90.49    8.60
   6  10   4   97.79    8.00
   3 -11  -4  109.79    7.50
   3 -11  -4  106.69    8.50
  -3  11   4  113.29    8.20
  -3  11   4  117.49    8.90
   2 -11  -4    7.60    2.40
   2 -11  -4    7.70    3.00
  -2  11   4    9.90    3.00
  -2  11   4   10.20    3.50
   1 -11  -4   95.49    6.60
   1 -11  -4   86.09    6.70
  -1  11   4   91.09    6.70
  -1  11   4   89.09    6.40
   0 -11  -4   11.50    3.10
   0 -11  -4    9.50    2.90
   0  11   4   14.50    3.10
   0  11   4   13.10    3.10
  -1 -11  -4  109.29    6.80
  -1 -11  -4   94.19    6.90
   1  11   4  100.89    6.60
   1  11   4   93.29    6.60
  -2 -11  -4  269.77   12.20
  -2 -11  -4  267.17   12.90
   2  11   4  259.77   12.60
  -3 -11  -4   41.40    3.80
  -3 -11  -4   34.00    4.80
   3  11   4   35.80    4.70
  -4 -11  -4  200.08    9.70
  -4 -11  -4  220.18   14.00
   4  11   4  216.28   11.40
  -5 -11  -4   25.10    6.70
  -5 -11  -4   18.00    2.70
  -6 -11  -4   82.89    4.80
   6  11   4   71.09    7.60
   6  11   4   86.59    7.30
   2 -12  -4   20.90    3.60
   2 -12  -4   16.30    4.20
  -2  12   4   22.30    4.10
   1 -12  -4    4.40    2.30
   1 -12  -4    5.20    2.80
  -1  12   4    1.20    3.60
   0 -12  -4   75.09    6.50
   0 -12  -4   79.89    6.40
   0  12   4   81.09    6.40
   0  12   4   95.49    6.70
  -1 -12  -4   -0.50    1.80
  -1 -12  -4    0.50    1.80
   1  12   4   -3.00    1.20
   1  12   4    0.60    1.80
  -2 -12  -4  213.28   11.40
  -2 -12  -4  218.58   10.90
   2  12   4  201.48   11.00
  -3 -12  -4    3.00    2.00
  -3 -12  -4    2.50    2.20
   3  12   4    5.20    2.50
  -4 -12  -4   84.49    7.20
  -4 -12  -4   88.69    5.90
   4  12   4   80.69    8.30
  -5 -12  -4   10.30    2.40
  -5 -12  -4   13.90    3.50
   5  12   4   11.80    3.50
   0 -13  -4  106.89    8.00
   0 -13  -4   92.79    7.20
   0  13   4  120.19    8.00
  -1 -13  -4   23.70    4.30
  -1 -13  -4   21.20    3.90
   1  13   4   24.40    4.10
   1  13   4   22.90    4.30
  -2 -13  -4   24.40    4.30
  -2 -13  -4   27.00    5.80
   2  13   4   31.30    4.70
  -3 -13  -4   15.20    3.40
  -3 -13  -4    9.60    3.00
   3  13   4   10.40    2.00
   4   9  -5   35.60    4.20
   4   9  -5   42.60    7.10
  -4  -9   5   29.40    4.50
   3   9  -5    1.00    1.30
  -3  -9   5    0.80    1.90
   2   9  -5   67.09    4.90
  -2  -9   5   57.89    5.50
   1   9  -5   56.79    4.60
   1   9  -5   65.49    4.50
  -1  -9   5   52.19    5.40
   0   9  -5   65.09    4.40
   0   9  -5   56.39    4.60
   0  -9   5   49.20    5.30
  -1   9  -5   64.39    5.30
  -1   9  -5   68.59    4.60
   1  -9   5   59.69    5.90
   5   8  -5    1.30    2.00
   5   8  -5   -1.50    2.70
  -5  -8   5    1.90    2.00
  -5  -8   5    0.50    1.90
  -5  -8   5    7.60    2.80
   4   8  -5  120.09    7.40
   4   8  -5  116.59    9.80
  -4  -8   5  117.79    7.60
   3   8  -5   56.99    7.00
   3   8  -5   49.90    4.40
   2   8  -5   79.69    6.00
   2   8  -5   85.99    5.40
   2   8  -5   80.79    5.30
   1   8  -5  153.18    7.20
   1   8  -5  155.68    7.90
   0   8  -5   14.20    2.40
   0   8  -5   14.60    2.50
   0   8  -5   18.20    2.40
   0  -8   5   11.10    2.90
  -1   8  -5   59.89    4.90
  -1   8  -5   61.09    5.90
   1  -8   5   57.79    5.30
  -2   8  -5   18.20    2.60
  -2   8  -5   18.50    3.40
  -2   8  -5   12.70    2.20
   2  -8   5   17.00    3.80
   6   7  -5   50.89    7.70
   6   7  -5   42.90    3.60
  -6  -7   5   46.70    4.10
  -6  -7   5   40.00    5.30
   5   7  -5   58.69    4.40
   5   7  -5   60.09    5.50
  -5  -7   5   59.69    4.20
  -5  -7   5   55.99    4.00
   4   7  -5  136.19   10.20
   4   7  -5  128.99    7.60
   4   7  -5  132.29    8.30
  -4  -7   5  129.49    7.70
  -4  -7   5  121.49    5.50
   3   7  -5  186.98    8.90
   3   7  -5  164.58   11.40
   3   7  -5  177.88    8.90
  -3  -7   5  181.48    9.40
   2   7  -5   46.60    3.90
   2   7  -5   55.09    5.90
   2   7  -5   48.60    4.50
  -2  -7   5   49.50    4.50
   1   7  -5  164.18    7.40
   1   7  -5  150.68    9.00
   1   7  -5  167.18    7.70
   1   7  -5  166.78    7.20
  -1  -7   5  157.88    8.70
   0   7  -5   37.90    3.00
   0   7  -5   41.80    4.10
   0   7  -5   39.30    3.00
   0  -7   5   39.50    4.20
  -1   7  -5   81.19    4.70
  -1   7  -5   79.29    4.50
  -1   7  -5   81.49    5.60
   1  -7   5   79.69    6.00
  -2   7  -5  170.68    8.00
  -2   7  -5  179.78    9.50
  -2   7  -5  166.18    8.00
   2  -7   5  177.38    9.80
  -3   7  -5   -0.20    1.10
  -3   7  -5   -2.80    1.40
  -3   7  -5    0.60    1.30
   3  -7   5   -2.10    1.60
   6   6  -5   85.29    8.80
   6   6  -5   73.09    6.10
   6   6  -5   74.39    4.40
  -6  -6   5   85.09    5.60
  -6  -6   5   76.89    8.20
  -6  -6   5   73.19    4.90
   5   6  -5  114.29    7.40
   5   6  -5  113.99    6.10
   5   6  -5  135.39    9.80
  -5  -6   5  119.99    7.30
  -5  -6   5  112.19    5.90
   4   6  -5   30.20    3.60
   4   6  -5   36.10    5.80
   4   6  -5   40.10    6.00
   4   6  -5   40.10    3.80
  -4  -6   5   33.80    3.80
  -4  -6   5   38.60    2.80
  -4  -6   5   37.80    3.10
   3   6  -5   85.69    5.20
   3   6  -5   93.09    7.60
   3   6  -5   81.69    5.20
   3   6  -5   81.69    5.40
  -3  -6   5   93.59    5.80
   2   6  -5   19.10    2.50
   2   6  -5   20.80    2.60
   2   6  -5   16.70    2.70
   2   6  -5   23.70    3.10
  -2  -6   5   18.10    3.20
   1   6  -5  158.58    8.10
   1   6  -5  150.58    8.50
   1   6  -5  156.18    7.10
   1   6  -5  148.29    6.60
   1   6  -5  159.98    6.90
  -1  -6   5  158.18    8.20
   0   6  -5  414.26   14.60
   0   6  -5  386.06   17.20
   0   6  -5  385.76   15.20
   0   6  -5  383.76   14.70
   0  -6   5  400.46   16.40
  -1   6  -5   15.50    2.00
  -1   6  -5   18.20    2.00
  -1   6  -5   18.70    3.00
   1  -6   5   12.20    2.90
  -2   6  -5  234.38    9.70
  -2   6  -5  243.28   11.40
  -2   6  -5  224.68    9.70
   2  -6   5  234.58   11.30
  -3   6  -5   23.00    2.60
  -3   6  -5   38.10    4.90
   3  -6   5   30.10    4.30
  -4   6  -5   46.80    4.00
  -4   6  -5   34.20    5.00
   7   5  -5   42.20    2.40
  -7  -5   5   47.40    3.30
  -7  -5   5   44.40    4.70
   6   5  -5    9.40    3.80
   6   5  -5   11.40    2.90
   6   5  -5    8.70    1.60
  -6  -5   5    7.50    2.20
  -6  -5   5    8.10    1.80
  -6  -5   5    7.00    2.00
  -6  -5   5   12.80    2.80
   5   5  -5   72.29    4.10
   5   5  -5   59.19    6.50
   5   5  -5   63.49    5.20
  -5  -5   5   57.89    4.20
  -5  -5   5   74.49    4.70
  -5  -5   5   66.59    5.00
   4   5  -5  227.18   11.10
   4   5  -5  233.48   10.90
   4   5  -5  256.67   13.50
   4   5  -5  239.38   10.10
  -4  -5   5  233.98   10.30
  -4  -5   5  242.28   11.00
  -4  -5   5  246.98    9.80
   3   5  -5    9.50    1.90
   3   5  -5   13.20    2.30
   3   5  -5   12.90    3.50
   3   5  -5   12.60    2.10
  -3  -5   5   11.40    1.30
  -3  -5   5   11.10    1.30
  -3  -5   5   12.20    2.30
  -3  -5   5    9.70    2.30
   2   5  -5  300.07   14.20
   2   5  -5  282.17   11.10
   2   5  -5  259.17   11.20
   2   5  -5  286.77   11.80
   2   5  -5  276.17   12.30
  -2  -5   5  283.67   12.10
   1   5  -5   10.70    2.60
   1   5  -5    7.70    1.40
   1   5  -5   10.00    2.10
   1   5  -5    9.40    1.40
   1   5  -5    9.90    1.60
  -1  -5   5   10.50    2.40
   0   5  -5  504.95   18.20
   0   5  -5  500.05   19.70
   0   5  -5  516.35   18.90
   0   5  -5  491.05   20.60
   0   5  -5  526.85   18.10
   0  -5   5  528.35   19.90
  -1   5  -5   33.10    3.80
  -1   5  -5   28.90    4.30
  -1   5  -5   27.60    2.10
  -1   5  -5   28.40    2.60
  -1   5  -5   25.20    3.70
   1  -5   5   32.00    4.00
  -2   5  -5   39.60    2.80
  -2   5  -5   43.80    4.10
  -3   5  -5  185.28    8.20
  -3   5  -5  194.58   10.10
  -3   5  -5  198.78    8.30
  -3   5  -5  139.29   12.40
   3  -5   5  186.78    9.40
  -4   5  -5    0.40    1.30
  -4   5  -5    0.80    1.10
  -4   5  -5    1.20    1.80
  -4   5  -5    2.70    2.20
   4  -5   5    2.50    2.00
  -5   5  -5   86.99    5.60
  -5   5  -5   70.59    6.10
  -5   5  -5   62.89    7.20
   5  -5   5   69.89    5.80
   7   4  -5   23.90    4.30
   7   4  -5   36.40    6.50
  -7  -4   5   36.50    3.40
  -7  -4   5   39.50    4.40
   6   4  -5   56.79    5.30
   6   4  -5   57.29    3.10
   6   4  -5   70.29    7.30
  -6  -4   5   55.79    4.50
  -6  -4   5   61.19    4.90
  -6  -4   5   63.89    4.40
  -6  -4   5   57.79    4.90
   5   4  -5  232.98   11.10
   5   4  -5  214.68    9.00
   5   4  -5  231.58   12.90
  -5  -4   5  243.58   10.30
  -5  -4   5  224.88   10.00
  -5  -4   5  224.58    9.90
  -5  -4   5  226.68   10.60
   4   4  -5  546.75   21.00
   4   4  -5  573.34   22.20
   4   4  -5  595.94   24.80
  -4  -4   5  600.44   21.90
  -4  -4   5  612.34   22.40
   3   4  -5   43.30    4.90
   3   4  -5   38.20    3.30
   3   4  -5   41.50    3.40
   3   4  -5   38.90    3.00
  -3  -4   5   44.00    2.60
  -3  -4   5   41.50    3.50
  -3  -4   5   39.20    2.40
  -3  -4   5   43.60    3.60
   2   4  -5  511.85   17.90
   2   4  -5  471.15   20.30
   2   4  -5  493.65   18.00
   2   4  -5  481.15   18.20
  -2  -4   5  484.65   18.80
  -2  -4   5  482.95   18.60
   1   4  -5    0.10    0.60
   1   4  -5    2.20    1.20
   1   4  -5    0.90    0.70
   1   4  -5    0.80    1.30
   1   4  -5    0.80    0.70
  -1  -4   5    1.20    1.60
  -1  -4   5    1.50    1.30
   0   4  -5  367.06   13.40
   0   4  -5  339.57   14.00
   0   4  -5  341.17   12.60
   0   4  -5  342.97   14.90
   0   4  -5  355.06   12.40
   0  -4   5  366.56   14.20
  -1   4  -5  137.79    6.70
  -1   4  -5  145.09    7.80
  -1   4  -5  121.69    7.50
  -1   4  -5  128.39    5.30
   1  -4   5  130.19    6.70
  -2   4  -5    7.20    2.60
  -2   4  -5    6.70    2.00
  -2   4  -5   10.90    1.50
  -2   4  -5   14.60    2.80
  -2   4  -5   10.20    1.40
   2  -4   5   11.00    2.30
  -3   4  -5  277.77   12.60
  -3   4  -5  264.37   10.60
  -3   4  -5  271.57   10.50
  -3   4  -5  243.08   11.70
   3  -4   5  265.27   11.70
  -4   4  -5   40.20    4.50
  -4   4  -5   34.90    3.10
  -4   4  -5   35.40    3.10
  -4   4  -5   31.60    3.70
   4  -4   5   41.60    3.80
  -5   4  -5   15.00    2.50
  -5   4  -5   25.40    4.50
   5  -4   5   17.40    3.30
   7   3  -5   20.90    4.90
  -7  -3   5   40.30    4.50
  -7  -3   5   35.60    2.50
   6   3  -5  173.58   11.10
   6   3  -5  178.28    9.70
  -6  -3   5  180.98    9.10
  -6  -3   5  169.18    8.60
  -6  -3   5  167.18    6.60
  -6  -3   5  159.58    8.50
   5   3  -5   49.40    5.90
   5   3  -5   52.39    2.90
   5   3  -5   57.59    4.80
  -5  -3   5   55.09    4.00
  -5  -3   5   59.19    4.30
  -5  -3   5   54.79    4.30
  -5  -3   5   63.49    4.40
   4   3  -5  404.86   18.10
   4   3  -5  397.26   16.00
   4   3  -5  386.86   16.10
   4   3  -5  403.96   14.70
  -4  -3   5  412.76   15.30
  -4  -3   5  416.96   15.90
  -4  -3   5  403.86   15.90
  -4  -3   5  378.86   15.00
   3   3  -5   51.49    3.20
   3   3  -5   51.19    3.70
   3   3  -5   53.09    5.20
   3   3  -5   48.30    3.50
  -3  -3   5   49.00    2.80
  -3  -3   5   52.09    3.00
  -3  -3   5   56.49    3.80
  -3  -3   5   54.09    3.90
   2   3  -5   23.60    2.10
   2   3  -5   21.70    2.20
   2   3  -5   20.70    2.00
   2   3  -5   24.90    4.10
  -2  -3   5   21.50    2.70
  -2  -3   5   20.90    2.30
   1   3  -5  882.01   33.20
   1   3  -5 1045.90   34.50
   1   3  -5  947.81   31.40
   1   3  -5  879.31   31.50
   1   3  -5  917.21   31.20
   1   3  -5  933.51   32.40
  -1  -3   5  883.41   32.50
   0   3  -5    6.20    0.80
   0   3  -5    6.50    1.60
   0   3  -5    7.00    1.40
   0   3  -5    5.80    0.70
   0   3  -5    9.00    2.20
   0  -3   5    8.80    1.90
   0  -3   5    9.10    2.40
  -1   3  -5  489.05   16.20
  -1   3  -5  471.65   18.10
  -1   3  -5  483.45   17.90
  -1   3  -5  474.55   16.20
  -1   3  -5  459.45   19.00
   1  -3   5  478.45   17.90
  -2   3  -5   89.59    3.90
  -2   3  -5   96.29    5.40
  -2   3  -5   87.59    3.90
  -2   3  -5   86.69    6.20
   2  -3   5   84.69    5.00
  -3   3  -5  410.46   17.80
  -3   3  -5  414.06   16.70
  -3   3  -5  401.06   14.80
  -3   3  -5  391.26   15.80
  -3   3  -5  392.26   16.60
  -3   3  -5  400.66   14.80
   3  -3   5  389.06   15.70
  -4   3  -5  222.88    9.30
  -4   3  -5  202.48    9.20
  -4   3  -5  220.28   11.10
  -4   3  -5  212.98    9.90
   4  -3   5  219.48    9.90
  -5   3  -5   14.60    3.50
  -5   3  -5   15.10    2.70
  -5   3  -5   16.90    2.60
  -5   3  -5   15.30    2.70
   5  -3   5   14.30    2.80
  -6   3  -5   38.20    4.10
  -6   3  -5   35.10    6.20
  -6   3  -5   41.70    4.30
   6  -3   5   45.60    4.30
   7   2  -5   13.20    4.10
  -7  -2   5    7.00    1.70
  -7  -2   5    6.00    2.30
   6   2  -5  207.58   12.20
   6   2  -5  205.98   10.70
  -6  -2   5  220.58   10.40
  -6  -2   5  204.78   11.10
  -6  -2   5  205.78    8.50
   5   2  -5   24.20    4.50
   5   2  -5   11.00    2.50
   5   2  -5   14.70    2.80
  -5  -2   5   18.70    1.60
  -5  -2   5   19.40    2.70
  -5  -2   5   17.40    2.70
   4   2  -5   27.40    1.90
   4   2  -5   25.10    4.20
   4   2  -5   26.70    3.10
   4   2  -5   25.50    3.00
  -4  -2   5   30.30    2.90
  -4  -2   5   28.30    2.70
  -4  -2   5   32.80    2.70
   3   2  -5  501.45   19.50
   3   2  -5  531.45   19.50
   3   2  -5  515.25   18.60
   3   2  -5  567.04   21.70
  -3  -2   5  523.25   19.90
  -3  -2   5  506.15   18.70
  -3  -2   5  545.35   19.70
  -3  -2   5  546.65   18.90
   2   2  -5    4.40    1.10
   2   2  -5    1.00    1.60
  -2  -2   5    3.40    1.50
  -2  -2   5    1.80    1.10
  -2  -2   5    2.20    0.60
   1   2  -5 1554.94   53.89
   1   2  -5 1509.55   53.09
   1   2  -5 1739.33   55.69
   1   2  -5 1619.64   54.99
   1   2  -5 1532.15   52.89
   1   2  -5 1582.64   53.09
  -1  -2   5 1575.44   54.09
  -1  -2   5 1628.74   54.89
   0   2  -5  137.59    4.70
   0   2  -5  136.89    6.30
   0   2  -5  142.19    5.90
   0   2  -5  129.49    6.90
   0   2  -5  139.29    4.70
   0  -2   5  125.59    6.10
   0  -2   5  153.28    7.30
  -1   2  -5  200.88    9.60
  -1   2  -5  204.88    8.80
  -1   2  -5  208.48    8.70
   1  -2   5  209.08    8.60
   1  -2   5  201.38    8.80
  -2   2  -5   98.79    5.50
  -2   2  -5   92.59    5.20
  -2   2  -5   88.39    5.90
  -2   2  -5   91.89    3.90
  -2   2  -5   93.09    3.80
   2  -2   5   95.89    5.30
   2  -2   5   89.89    4.80
  -3   2  -5   18.20    3.10
  -3   2  -5   18.60    3.00
  -3   2  -5   17.10    2.60
  -3   2  -5   15.10    1.80
  -3   2  -5   18.40    3.40
   3  -2   5   13.90    2.60
  -4   2  -5  308.97   12.50
  -4   2  -5  305.77   12.30
  -4   2  -5  310.27   14.00
  -4   2  -5  305.17   13.10
  -4   2  -5  299.27   14.50
  -4   2  -5  313.27   12.30
   4  -2   5  312.07   13.10
   4  -2   5  315.17   12.60
  -5   2  -5   79.49    5.20
  -5   2  -5  100.89    7.00
  -5   2  -5   80.19    5.30
  -5   2  -5   84.29    5.20
   5  -2   5   86.39    5.20
  -6   2  -5   21.00    3.20
  -6   2  -5   11.70    4.00
  -6   2  -5   14.00    2.60
   6  -2   5   21.50    3.10
   7   1  -5   17.60    4.10
   7   1  -5   12.20    4.00
  -7  -1   5   21.10    2.90
  -7  -1   5   14.40    3.10
   6   1  -5   15.60    3.10
   6   1  -5   16.30    4.10
  -6  -1   5   11.50    2.50
  -6  -1   5   12.60    2.00
   5   1  -5  514.95   19.80
   5   1  -5  447.56   19.50
   5   1  -5  509.05   21.40
  -5  -1   5  465.95   19.00
  -5  -1   5  467.45   21.00
  -5  -1   5  535.65   19.30
  -5  -1   5  504.85   17.80
   4   1  -5    5.20    1.70
   4   1  -5    4.40    1.70
   4   1  -5    2.20    2.30
  -4  -1   5    6.40    1.10
  -4  -1   5    4.80    1.70
  -4  -1   5    5.80    1.60
  -4  -1   5    5.70    1.60
  -4  -1   5    6.80    2.50
   3   1  -5  803.02   27.90
   3   1  -5  753.32   29.00
   3   1  -5  847.12   29.20
   3   1  -5  836.52   32.50
  -3  -1   5  860.41   28.70
  -3  -1   5  801.52   28.70
  -3  -1   5  836.82   30.80
  -3  -1   5  841.62   29.20
   2   1  -5  173.08    7.70
   2   1  -5  185.28    6.50
   2   1  -5  193.38    7.40
   2   1  -5  192.18    7.70
   2   1  -5  207.38    9.40
  -2  -1   5  197.38    8.60
  -2  -1   5  182.78    7.10
  -2  -1   5  190.28    8.00
   1   1  -5  246.28    9.30
   1   1  -5  250.97    9.30
   1   1  -5  245.88    9.80
   1   1  -5  281.67   11.30
  -1  -1   5  266.67   10.90
  -1  -1   5  248.28    9.90
  -1  -1   5  273.97   10.20
   0   1  -5  893.41   33.00
   0   1  -5  915.01   32.70
   0   1  -5  976.20   32.20
   0  -1   5  939.41   32.10
   0  -1   5  871.81   32.80
   0  -1   5  968.50   32.10
  -1   1  -5   67.99    3.80
  -1   1  -5   66.89    4.50
   1  -1   5   60.79    4.40
   1  -1   5   65.79    3.90
   1  -1   5   65.89    3.50
  -2   1  -5    4.70    1.80
  -2   1  -5    4.70    0.80
  -2   1  -5    3.60    1.40
  -2   1  -5    4.20    0.70
  -2   1  -5    4.80    1.60
   2  -1   5    0.90    0.90
   2  -1   5   -0.10    1.10
  -3   1  -5  244.28   10.20
  -3   1  -5  232.38   11.20
  -3   1  -5  226.38    9.30
  -3   1  -5  242.58    9.40
  -3   1  -5  238.98    9.20
  -3   1  -5  240.58   10.80
   3  -1   5  238.38    9.50
   3  -1   5  241.48   10.20
  -4   1  -5  152.28    7.60
  -4   1  -5  149.39    7.00
  -4   1  -5  143.09    6.60
  -4   1  -5  143.29   11.00
  -4   1  -5  156.98    8.40
  -4   1  -5  151.18    6.90
   4  -1   5  151.68    6.80
   4  -1   5  154.58    7.60
  -5   1  -5  118.89    6.50
  -5   1  -5  124.79    7.80
  -5   1  -5  120.59    6.60
  -5   1  -5  111.89    5.80
   5  -1   5  103.99    4.20
   5  -1   5  112.99    6.30
   5  -1   5  115.09    6.60
  -6   1  -5    9.90    3.10
  -6   1  -5    9.70    2.50
  -6   1  -5    4.50    2.20
   6  -1   5    5.10    1.10
   6  -1   5   10.30    2.10
   6  -1   5    8.00    2.30
   6  -1   5    6.40    1.10
  -7   1  -5   65.69    6.60
  -7   1  -5   58.39    4.40
  -7   1  -5   75.89    5.80
   7  -1   5   57.99    3.50
   7  -1   5   57.29    4.30
   7  -1   5   55.09    3.60
   7   0  -5  137.19    9.90
  -7   0   5  142.09    7.50
  -7   0   5  130.79    8.30
   6   0  -5   20.00    3.50
   6   0  -5   16.30    4.00
  -6   0   5   18.20    2.70
  -6   0   5   20.90    3.40
   5   0  -5  444.36   19.20
   5   0  -5  445.06   17.80
   5   0  -5  409.16   17.80
  -5   0   5  437.76   16.30
  -5   0   5  442.86   18.70
  -5   0   5  411.76   19.10
  -5   0   5  457.15   17.50
   4   0  -5   28.20    3.00
   4   0  -5   28.00    3.40
   4   0  -5   22.30    3.80
  -4   0   5   30.10    3.10
  -4   0   5   24.80    2.70
  -4   0   5   22.60    3.80
  -4   0   5   28.40    2.20
   3   0  -5  208.18    9.90
   3   0  -5  184.78    7.40
   3   0  -5  196.98    8.50
   3   0  -5  190.48    8.40
  -3   0   5  202.88    7.40
  -3   0   5  191.38    8.20
  -3   0   5  191.08    9.70
  -3   0   5  195.58    8.40
   2   0  -5  228.58    8.50
   2   0  -5  228.28    8.40
   2   0  -5  226.68    9.10
   2   0  -5  239.78   10.50
  -2   0   5  252.07    9.50
  -2   0   5  223.98    8.70
  -2   0   5  227.48    8.50
  -2   0   5  230.28   10.40
   1   0  -5    8.10    1.10
   1   0  -5    5.80    1.10
   1   0  -5    4.20    1.50
   1   0  -5    8.50    1.00
   1   0  -5    7.30    1.10
  -1   0   5    6.50    1.70
  -1   0   5    6.70    0.60
  -1   0   5    8.90    1.50
  -1   0   5    7.10    1.80
  -1   0   5    7.00    0.60
  -1   0   5    8.90    1.30
   0   0  -5  814.72   27.10
   0   0  -5  821.12   28.20
   0   0  -5  839.02   28.70
   0   0  -5  841.02   27.60
   0   0  -5  789.02   30.10
   0   0   5  801.62   28.00
   0   0   5  805.02   28.20
   0   0   5  802.62   29.10
  -1   0  -5  365.06   11.80
  -1   0  -5  353.26   11.80
  -1   0  -5  357.26   13.30
  -1   0  -5  362.26   13.20
  -1   0  -5  348.97   14.10
   1   0   5  350.76   14.20
   1   0   5  347.87   12.80
   1   0   5  353.56   13.30
  -2   0  -5  280.77   10.10
  -2   0  -5  299.87   12.20
  -2   0  -5  285.37   11.10
  -2   0  -5  279.97   10.00
   2   0   5  271.97   10.30
   2   0   5  268.67   11.80
   2   0   5  275.27   11.10
  -3   0  -5  513.35   17.60
  -3   0  -5  497.65   18.20
  -3   0  -5  501.45   18.10
  -3   0  -5  546.25   20.20
   3   0   5  494.15   17.90
   3   0   5  498.85   18.90
  -4   0  -5   28.60    2.50
  -4   0  -5   26.90    3.50
  -4   0  -5   26.30    2.00
  -4   0  -5   28.30    2.80
  -4   0  -5   31.00    4.00
   4   0   5   33.00    3.60
   4   0   5   25.10    1.60
   4   0   5   25.50    2.10
   4   0   5   30.00    1.70
  -5   0  -5   79.59    4.90
  -5   0  -5   80.79    6.10
  -5   0  -5   75.39    4.10
  -5   0  -5   83.99    5.30
  -5   0  -5   84.79    6.10
   5   0   5   84.09    4.00
   5   0   5   91.69    5.50
   5   0   5   78.89    4.10
   5   0   5   80.69    4.20
  -6   0  -5   16.00    3.70
  -6   0  -5   15.30    3.00
  -6   0  -5   19.60    2.20
   6   0   5   20.60    2.40
   6   0   5   22.50    2.60
   6   0   5   21.30    3.20
   6   0   5   22.30    3.60
  -7   0  -5    9.50    2.70
  -7   0  -5   11.00    3.20
   7   0   5    7.40    2.10
   7   0   5   13.70    2.10
   7   0   5   13.70    2.50
   7   0   5    8.80    1.80
   7  -1  -5  121.89    9.00
  -7   1   5  112.79    7.00
  -7   1   5  122.49    8.10
   6  -1  -5   36.80    6.20
   6  -1  -5   30.90    4.30
  -6   1   5   30.90    3.70
  -6   1   5   30.00    4.00
   5  -1  -5   62.89    6.00
   5  -1  -5   62.39    4.90
   5  -1  -5   68.89    5.10
  -5   1   5   70.09    4.30
  -5   1   5   64.59    4.80
  -5   1   5   59.49    5.70
  -5   1   5   67.79    4.90
   4  -1  -5  158.98    8.10
   4  -1  -5  158.38    7.40
   4  -1  -5  176.28    9.30
   4  -1  -5  168.48    8.10
  -4   1   5  181.78    8.10
  -4   1   5  172.98    8.00
  -4   1   5  173.78    7.40
  -4   1   5  160.88    9.20
   3  -1  -5   10.60    1.90
   3  -1  -5    9.00    2.40
   3  -1  -5   10.70    1.60
   3  -1  -5    9.30    1.90
  -3   1   5   13.50    2.70
  -3   1   5    9.00    1.70
  -3   1   5    9.50    1.90
  -3   1   5   14.10    1.70
   2  -1  -5 1995.90   66.09
   2  -1  -5 1881.21   64.69
   2  -1  -5 1911.31   64.19
  -2   1   5 1902.21   65.99
   1  -1  -5  378.36   13.40
   1  -1  -5  371.06   13.60
   1  -1  -5  399.56   14.80
   1  -1  -5  370.36   13.60
  -1   1   5  378.86   14.70
  -1   1   5  384.46   13.60
  -1   1   5  393.76   13.90
  -1   1   5  367.56   13.30
   0  -1  -5 1986.20  113.29
   0   1   5 1980.60  114.89
  -1  -1  -5 1000.30   33.90
  -1  -1  -5 1007.10   34.00
  -1  -1  -5 1002.60   34.40
   1   1   5 1075.69   35.00
   1   1   5  990.50   35.60
   1   1   5 1024.70   34.30
  -2  -1  -5  201.88    8.90
  -2  -1  -5  200.48    7.50
  -2  -1  -5  194.28    7.00
  -2  -1  -5  198.28    7.40
   2   1   5  189.08    8.80
   2   1   5  186.98    8.20
   2   1   5  195.28    7.30
  -3  -1  -5  514.95   18.80
  -3  -1  -5  553.64   19.20
  -3  -1  -5  511.75   20.00
   3   1   5  497.75   18.00
   3   1   5  509.85   19.20
   3   1   5  539.85   17.80
   3   1   5  525.85   17.70
  -4  -1  -5   40.90    3.40
  -4  -1  -5   38.70    1.80
  -4  -1  -5   46.20    4.20
  -4  -1  -5   38.40    3.00
   4   1   5   40.70    2.60
   4   1   5   41.00    2.30
   4   1   5   39.90    2.50
  -5  -1  -5   11.10    2.80
  -5  -1  -5   10.30    1.30
  -5  -1  -5   10.40    2.00
  -5  -1  -5    8.90    2.20
  -5  -1  -5   10.20    2.70
   5   1   5   12.10    2.40
   5   1   5   13.40    2.00
   5   1   5    7.10    1.40
   5   1   5    9.30    1.40
  -6  -1  -5  149.29    8.80
  -6  -1  -5  139.99    8.90
  -6  -1  -5  139.89    8.10
   6   1   5  144.69    7.00
   6   1   5  145.49    7.60
   6   1   5  132.69    6.00
  -7  -1  -5   -2.10    1.90
  -7  -1  -5    0.40    1.80
   7   1   5    0.20    0.90
   7   1   5   -1.00    1.30
   7   1   5   -2.90    1.20
   7   1   5    3.40    1.70
   7  -2  -5   26.80    4.90
   7  -2  -5   31.80    4.70
  -7   2   5   31.40    5.10
  -7   2   5   27.00    3.80
   6  -2  -5  224.18   11.20
  -6   2   5  229.38   11.10
  -6   2   5  209.78   10.30
   5  -2  -5    1.00    2.20
   5  -2  -5    1.60    1.80
   5  -2  -5    0.60    1.60
   5  -2  -5    1.40    1.30
  -5   2   5    3.00    1.60
  -5   2   5    2.60    1.60
  -5   2   5   -0.80    1.50
  -5   2   5    3.80    2.30
   4  -2  -5  338.07   13.90
   4  -2  -5  347.57   15.10
   4  -2  -5  318.97   13.40
   4  -2  -5  324.77   13.90
  -4   2   5  351.36   13.40
  -4   2   5  353.56   17.50
  -4   2   5  314.47   15.00
  -4   2   5  357.36   13.90
   3  -2  -5  499.75   19.70
   3  -2  -5  510.75   18.30
   3  -2  -5  480.35   18.50
   3  -2  -5  497.55   18.50
  -3   2   5  505.85   16.60
  -3   2   5  471.25   19.60
  -3   2   5  516.85   18.00
  -3   2   5  448.76   20.80
  -3   2   5  504.95   18.50
   2  -2  -5  893.61   31.30
   2  -2  -5  878.51   31.20
   2  -2  -5  893.71   31.00
   2  -2  -5  916.71   32.40
  -2   2   5  857.41   32.30
  -2   2   5  884.21   31.40
  -2   2   5  964.10   32.20
   1  -2  -5   16.20    2.30
   1  -2  -5   15.00    1.70
   1  -2  -5   19.00    1.70
   1  -2  -5   18.90    1.70
  -1   2   5   25.10    2.50
  -1   2   5   23.00    1.80
  -1   2   5   20.80    1.70
   0  -2  -5   40.20    2.30
   0  -2  -5   41.50    2.80
   0  -2  -5   42.20    2.40
   0  -2  -5   39.80    2.20
   0   2   5   37.90    2.20
   0   2   5   38.70    2.00
   0   2   5   35.90    2.70
   0   2   5   39.00    2.00
  -1  -2  -5 1110.89   36.30
  -1  -2  -5 1132.09   36.20
  -1  -2  -5 1054.59   36.00
   1   2   5 1030.70   36.20
   1   2   5 1047.10   37.30
   1   2   5 1067.99   35.80
  -2  -2  -5  258.77    9.60
  -2  -2  -5  246.28    9.30
   2   2   5  258.67   10.00
   2   2   5  250.47    9.00
   2   2   5  255.27    9.00
   2   2   5  249.08   10.40
   2   2   5  240.58    8.80
  -3  -2  -5  256.57   10.90
  -3  -2  -5  258.47    9.90
  -3  -2  -5  251.17   10.20
   3   2   5  259.37    9.50
   3   2   5  256.97   10.40
   3   2   5  252.37    9.50
   3   2   5  253.67    9.60
   3   2   5  256.27   10.90
  -4  -2  -5  588.74   20.80
  -4  -2  -5  563.74   21.10
  -4  -2  -5  573.44   21.70
   4   2   5  541.15   19.20
   4   2   5  572.34   21.00
   4   2   5  573.64   20.30
  -5  -2  -5    3.00    1.80
  -5  -2  -5    1.10    1.30
  -5  -2  -5    3.10    1.90
   5   2   5    1.90    1.30
   5   2   5    1.30    1.50
   5   2   5    0.70    1.10
   5   2   5    1.30    0.50
  -6  -2  -5  343.17   15.70
  -6  -2  -5  372.06   15.30
  -6  -2  -5  292.47   16.10
   6   2   5  344.97   14.10
   6   2   5  351.16   13.80
  -7  -2  -5    8.10    2.60
  -7  -2  -5   10.70    3.20
   7   2   5    4.20    2.00
   7   2   5    5.50    1.00
   7   2   5    9.60    2.40
   7   2   5    5.20    1.80
   7  -3  -5   -0.60    1.70
   7  -3  -5    1.10    2.20
  -7   3   5    1.40    1.80
  -7   3   5    0.20    1.90
   6  -3  -5  303.37   13.70
   6  -3  -5  275.87   14.80
  -6   3   5  291.37   13.20
  -6   3   5  280.67   13.50
   5  -3  -5   26.60    3.60
   5  -3  -5   33.60    4.80
   5  -3  -5   27.50    3.70
  -5   3   5   22.80    3.20
  -5   3   5   27.70    4.60
  -5   3   5   22.00    3.30
   4  -3  -5  215.88    9.90
   4  -3  -5  211.48    9.70
   4  -3  -5  221.78   10.90
   4  -3  -5  216.08   10.90
  -4   3   5  189.58   10.70
  -4   3   5  212.28    9.90
  -4   3   5  230.88    9.90
  -4   3   5  215.28    9.90
   3  -3  -5  573.84   20.70
   3  -3  -5  548.35   20.70
   3  -3  -5  556.34   21.50
  -3   3   5  546.75   21.90
  -3   3   5  520.75   20.70
  -3   3   5  566.64   20.70
  -3   3   5  581.04   20.50
   2  -3  -5   50.29    3.90
   2  -3  -5   45.20    3.20
   2  -3  -5   44.70    3.20
   2  -3  -5   44.80    3.10
  -2   3   5   44.00    3.70
  -2   3   5   44.40    3.10
  -2   3   5   43.80    2.90
   1  -3  -5  200.48    8.70
   1  -3  -5  192.08    7.90
   1  -3  -5  210.78    8.10
  -1   3   5  194.48    7.80
  -1   3   5  195.78    7.90
  -1   3   5  191.98    7.80
  -1   3   5  186.08   10.80
   0  -3  -5  465.75   16.80
   0  -3  -5  459.45   16.70
   0  -3  -5  495.25   17.20
   0  -3  -5  481.55   16.90
   0   3   5  463.65   16.50
   0   3   5  460.25   17.20
   0   3   5  467.05   16.60
  -1  -3  -5  406.46   14.40
  -1  -3  -5  393.06   14.10
  -1  -3  -5  390.26   14.10
   1   3   5  392.26   14.00
   1   3   5  387.96   14.10
   1   3   5  381.06   14.20
   1   3   5  423.76   15.20
  -2  -3  -5 1880.51  138.29
   2   3   5 1967.40  149.69
  -3  -3  -5    9.00    1.80
  -3  -3  -5    9.90    1.50
   3   3   5   12.50    1.70
   3   3   5    9.60    2.00
   3   3   5    9.80    1.50
  -4  -3  -5  310.27   12.80
  -4  -3  -5  343.67   13.40
  -4  -3  -5  306.97   13.10
   4   3   5  329.67   13.00
   4   3   5  334.57   12.70
   4   3   5  333.47   12.60
  -5  -3  -5   22.80    2.70
  -5  -3  -5   20.90    3.20
  -5  -3  -5   19.00    3.00
   5   3   5   18.20    2.50
   5   3   5   23.40    3.10
   5   3   5   24.20    3.10
  -6  -3  -5   14.50    3.20
  -6  -3  -5   17.90    3.10
   6   3   5    9.60    2.20
   6   3   5   16.90    2.70
   6   3   5   16.60    2.80
  -7  -3  -5   58.09    5.00
  -7  -3  -5   58.79    5.80
  -7  -3  -5   51.99    5.40
   7   3   5   53.49    4.60
   7   3   5   53.89    4.60
   7   3   5   64.79    5.00
  -8  -3  -5    5.80    3.20
  -8  -3  -5    7.50    3.90
   8   3   5    4.30    2.20
   8   3   5   -0.50    1.70
   7  -4  -5   22.90    4.70
  -7   4   5   36.10    4.30
  -7   4   5   27.50    4.40
   6  -4  -5  153.38   10.40
   6  -4  -5  159.88    9.20
  -6   4   5  150.08    8.80
  -6   4   5  172.48    9.70
   5  -4  -5   89.29    5.90
   5  -4  -5   84.39    6.80
   5  -4  -5   76.69    5.60
  -5   4   5   81.39    5.80
  -5   4   5   88.19    5.80
   4  -4  -5    0.00    1.30
   4  -4  -5   -0.20    1.40
   4  -4  -5    0.00    1.30
   4  -4  -5    2.30    2.10
  -4   4   5   -0.70    1.20
  -4   4   5    2.00    1.40
  -4   4   5    0.40    1.40
  -4   4   5   -1.10    1.50
   3  -4  -5 1236.98   42.70
   3  -4  -5 1185.48   42.60
   3  -4  -5 1228.98   43.70
   3  -4  -5 1193.58   42.70
  -3   4   5 1261.37   42.50
  -3   4   5 1188.28   44.00
  -3   4   5 1231.88   42.70
   2  -4  -5  609.34   22.60
   2  -4  -5  616.74   21.80
   2  -4  -5  590.14   21.70
   2  -4  -5  589.44   21.80
  -2   4   5  584.74   21.60
  -2   4   5  580.24   22.70
  -2   4   5  585.34   21.60
  -2   4   5  601.34   21.60
   1  -4  -5  204.28    8.30
   1  -4  -5  175.68    8.20
   1  -4  -5  187.98    8.20
   1  -4  -5  196.88    8.80
  -1   4   5  198.78    8.10
  -1   4   5  206.18    8.20
  -1   4   5  197.58    8.10
  -1   4   5  194.28    8.80
   0  -4  -5  398.56   15.00
   0  -4  -5  391.36   14.60
   0  -4  -5  380.86   14.90
   0  -4  -5  400.36   14.80
   0   4   5  373.16   14.30
   0   4   5  389.06   14.30
   0   4   5  414.56   14.60
   0   4   5  396.36   14.90
  -1  -4  -5   97.89    4.70
  -1  -4  -5  103.99    4.90
   1   4   5   93.39    4.50
   1   4   5   98.59    4.50
   1   4   5   92.49    4.60
  -2  -4  -5 1307.47   45.70
  -2  -4  -5 1342.87   46.30
   2   4   5 1347.97   45.90
   2   4   5 1351.36   45.30
   2   4   5 1397.06   46.30
  -3  -4  -5   19.20    2.60
  -3  -4  -5   14.00    1.90
   3   4   5   15.60    1.20
   3   4   5   16.80    2.10
   3   4   5   14.20    2.00
   3   4   5   16.40    2.20
  -4  -4  -5   67.19    4.20
  -4  -4  -5   81.89    5.10
   4   4   5   68.09    3.00
   4   4   5   75.99    4.40
   4   4   5   67.89    4.30
  -5  -4  -5  189.98    9.40
  -5  -4  -5  176.48    9.50
  -5  -4  -5  190.38    8.70
   5   4   5  184.08    8.70
   5   4   5  187.78    7.10
   5   4   5  198.88    8.90
   5   4   5  192.78    8.90
  -6  -4  -5   20.20    3.10
  -6  -4  -5   25.20    3.90
   6   4   5   16.40    2.80
   6   4   5   22.50    3.20
   6   4   5   18.70    1.80
   6   4   5   22.80    3.30
  -7  -4  -5   96.79    6.20
  -7  -4  -5  105.89    7.40
   7   4   5  108.39    6.80
   7   4   5   89.59    4.50
   7   4   5   91.59    6.10
   7   4   5   95.19    6.40
  -8  -4  -5   20.30    3.40
  -8  -4  -5   13.30    3.70
   8   4   5   17.00    3.10
   8   4   5    8.90    2.70
   6  -5  -5    7.70    2.50
   6  -5  -5    6.50    3.20
  -6   5   5    6.10    2.70
  -6   5   5    4.90    2.50
   5  -5  -5   59.99    6.00
   5  -5  -5   65.19    5.30
  -5   5   5   64.09    3.10
  -5   5   5   60.59    5.30
  -5   5   5   64.39    5.30
   4  -5  -5  143.69    7.80
   4  -5  -5  139.19    8.40
   4  -5  -5  139.29    7.70
   4  -5  -5  144.99    7.70
  -4   5   5  128.19    8.60
  -4   5   5  121.59    7.40
  -4   5   5  136.49    7.70
  -4   5   5  147.09    7.70
   3  -5  -5  118.79    6.50
   3  -5  -5  123.39    6.70
   3  -5  -5  116.39    6.70
   3  -5  -5  130.79    7.50
  -3   5   5  133.69    6.80
  -3   5   5  119.29    6.60
  -3   5   5  129.69    7.70
   2  -5  -5  771.12   29.80
   2  -5  -5  798.22   28.30
   2  -5  -5  785.82   28.30
   2  -5  -5  764.02   29.00
  -2   5   5  793.52   28.20
  -2   5   5  798.72   29.30
  -2   5   5  796.12   28.70
  -2   5   5  762.12   28.10
   1  -5  -5    9.80    1.80
   1  -5  -5    3.30    1.50
   1  -5  -5    3.30    1.20
  -1   5   5    3.90    1.60
  -1   5   5    5.90    1.60
  -1   5   5    4.70    1.30
  -1   5   5    4.80    1.40
   0  -5  -5  145.99    6.70
   0  -5  -5  133.69    6.40
   0  -5  -5  125.49    6.10
   0  -5  -5  137.19    6.20
   0   5   5  135.99    6.60
   0   5   5  129.99    6.20
   0   5   5  133.89    6.20
   0   5   5  136.89    6.20
  -1  -5  -5  387.56   14.80
  -1  -5  -5  407.26   15.30
  -1  -5  -5  379.06   14.90
   1   5   5  404.56   15.00
   1   5   5  401.46   15.00
   1   5   5  423.06   14.90
  -2  -5  -5  145.69    6.80
  -2  -5  -5  154.28    6.50
  -2  -5  -5  130.39    6.10
   2   5   5  139.59    6.30
   2   5   5  133.99    6.30
   2   5   5  127.09    6.20
   2   5   5  132.19    5.90
  -3  -5  -5  523.25   19.10
  -3  -5  -5  538.55   19.90
   3   5   5  522.05   19.20
   3   5   5  520.55   19.00
   3   5   5  502.35   19.20
  -4  -5  -5    0.90    1.10
  -4  -5  -5    0.30    1.40
   4   5   5    0.00    1.10
   4   5   5    0.40    0.90
  -5  -5  -5  562.74   22.00
  -5  -5  -5  539.65   21.00
   5   5   5  555.44   21.30
   5   5   5  555.14   19.80
   5   5   5  560.14   21.20
  -6  -5  -5  137.19    7.00
  -6  -5  -5  142.49    8.50
   6   5   5  144.09    7.90
   6   5   5  141.59    6.40
   6   5   5  147.29    7.90
  -7  -5  -5   45.00    3.80
  -7  -5  -5   49.00    5.30
   7   5   5   55.29    4.90
   7   5   5   40.60    4.10
   7   5   5   38.60    3.10
  -8  -5  -5   11.40    3.50
  -8  -5  -5   16.70    2.90
  -8  -5  -5   13.50    5.00
   8   5   5   13.80    3.00
   8   5   5   13.90    1.90
   8   5   5   10.90    2.50
  -6   6   5   22.40    4.10
  -6   6   5   31.30    2.20
  -6   6   5   32.40    5.20
   5  -6  -5  133.89    8.00
   5  -6  -5  122.49    8.80
  -5   6   5  123.79    5.90
  -5   6   5  121.09    7.80
   4  -6  -5  229.68   11.50
   4  -6  -5  238.48   12.50
   4  -6  -5  246.68   11.50
  -4   6   5  256.27   11.60
   3  -6  -5   45.80    7.20
   3  -6  -5   44.40    3.90
   3  -6  -5   35.40    4.30
  -3   6   5   43.10    4.50
  -3   6   5   39.30    3.80
  -3   6   5   48.10    3.90
  -3   6   5   45.20    3.90
   2  -6  -5  474.05   19.00
   2  -6  -5  460.45   18.10
   2  -6  -5  454.25   18.30
   2  -6  -5  486.35   18.30
  -2   6   5  473.25   18.20
  -2   6   5  481.45   19.30
  -2   6   5  459.05   18.10
  -2   6   5  470.25   18.10
   1  -6  -5   33.30    3.40
   1  -6  -5   31.10    3.00
   1  -6  -5   28.40    2.90
   1  -6  -5   33.30    3.10
  -1   6   5   34.90    3.50
  -1   6   5   32.30    2.90
  -1   6   5   29.30    2.80
  -1   6   5   33.40    3.00
   0  -6  -5   20.80    2.30
   0  -6  -5   27.60    2.70
   0  -6  -5   23.30    2.40
   0   6   5   25.50    2.60
   0   6   5   28.10    2.70
   0   6   5   23.60    2.70
   0   6   5   28.20    2.50
  -1  -6  -5  919.41   32.60
  -1  -6  -5  912.81   32.60
  -1  -6  -5  969.40   33.10
   1   6   5  953.20   32.60
   1   6   5  885.51   32.60
   1   6   5  943.81   32.90
  -2  -6  -5    7.10    1.20
  -2  -6  -5    5.90    1.40
  -2  -6  -5    4.20    1.40
  -2  -6  -5    7.50    1.90
   2   6   5    7.50    1.60
   2   6   5    4.80    1.40
   2   6   5    7.90    1.70
  -3  -6  -5   49.20    2.30
  -3  -6  -5   47.50    3.30
   3   6   5   46.50    3.10
   3   6   5   51.69    3.80
   3   6   5   50.69    5.40
  -4  -6  -5    7.60    2.20
  -4  -6  -5    8.20    1.80
   4   6   5    7.40    1.90
   4   6   5    8.60    2.10
  -5  -6  -5  342.27   15.20
  -5  -6  -5  341.37   14.30
   5   6   5  366.86   14.70
   5   6   5  338.87   14.80
   5   6   5  339.47   13.50
  -6  -6  -5   52.29    5.20
   6   6   5   49.70    4.60
   6   6   5   33.30    3.90
   6   6   5   43.30    3.50
  -7  -6  -5    1.00    2.10
   7   6   5    0.50    1.70
   7   6   5    1.10    1.30
   7   6   5    1.50    2.10
  -8  -6  -5   21.40    4.20
   8   6   5   27.40    3.80
   8   6   5   24.40    4.10
   8   6   5   24.20    2.70
   6  -7  -5   28.20    4.90
  -6   7   5   29.70    5.80
  -6   7   5   26.90    2.50
   5  -7  -5   14.80    3.20
   5  -7  -5   14.50    3.90
  -5   7   5   16.40    3.60
  -5   7   5   17.20    2.40
   4  -7  -5  122.39    8.50
   4  -7  -5  131.49    7.60
  -4   7   5  123.89    7.60
  -4   7   5  119.59    7.50
   3  -7  -5   83.19    5.40
   3  -7  -5   76.69    6.20
   3  -7  -5   79.59    5.60
   3  -7  -5   76.89    5.70
  -3   7   5   74.09    6.40
  -3   7   5   73.99    5.90
  -3   7   5   84.19    5.70
  -3   7   5   79.09    5.50
   2  -7  -5  127.59    7.00
   2  -7  -5  112.69    9.70
  -2   7   5  136.19    7.10
  -2   7   5  112.99    7.30
  -2   7   5  127.19    8.80
  -2   7   5  128.59    7.00
   1  -7  -5  321.87   13.00
   1  -7  -5  294.87   12.80
   1  -7  -5  295.97   12.80
  -1   7   5  305.47   12.70
  -1   7   5  303.47   12.70
  -1   7   5  308.87   12.70
  -1   7   5  310.67   13.60
   0  -7  -5   17.80    2.80
   0  -7  -5   21.20    2.40
   0  -7  -5   16.20    2.30
   0   7   5   16.50    2.40
   0   7   5   16.50    2.60
   0   7   5   20.20    2.90
   0   7   5   13.50    2.20
  -1  -7  -5 1114.49   40.10
  -1  -7  -5 1139.09   40.50
  -1  -7  -5 1151.78   40.50
   1   7   5 1213.68   40.90
   1   7   5 1168.58   40.60
   1   7   5 1175.58   40.90
  -2  -7  -5  248.68   10.60
  -2  -7  -5  250.27   10.60
  -2  -7  -5  262.97   10.10
  -2  -7  -5  267.77   11.50
   2   7   5  262.17   10.90
   2   7   5  255.57   10.90
   2   7   5  249.28   10.90
  -3  -7  -5   86.09    5.10
  -3  -7  -5   88.19    6.00
  -3  -7  -5   99.29    5.60
  -3  -7  -5   98.19    4.20
   3   7   5   93.19    5.50
   3   7   5   94.19    4.70
   3   7   5   92.49    5.50
  -4  -7  -5   74.09    3.10
  -4  -7  -5   76.59    5.60
  -4  -7  -5   78.69    4.80
   4   7   5   74.79    5.10
   4   7   5   73.09    3.70
   4   7   5   79.79    5.10
  -5  -7  -5    1.10    2.10
   5   7   5    0.50    1.50
   5   7   5    2.00    1.90
   5   7   5    1.30    1.50
  -6  -7  -5   80.79    6.40
   6   7   5   82.39    5.30
   6   7   5   78.39    7.80
  -7  -7  -5   50.89    5.80
   7   7   5   45.70    4.20
   7   7   5   49.70    5.20
   5  -8  -5   20.10    3.70
  -5   8   5   15.80    3.70
  -5   8   5   23.50    4.10
  -5   8   5   20.10    2.60
   4  -8  -5  107.59    7.20
  -4   8   5  121.39    7.60
  -4   8   5  107.49    7.50
   3  -8  -5  313.87   14.10
   3  -8  -5  309.77   15.10
  -3   8   5  324.97   14.30
  -3   8   5  318.67   14.10
   2  -8  -5   82.89    6.00
   2  -8  -5   86.99    5.70
   2  -8  -5   93.79    6.10
  -2   8   5   94.79    6.10
  -2   8   5   91.99    6.80
  -2   8   5   88.99    5.90
  -2   8   5   83.89    5.70
   1  -8  -5  500.25   20.00
   1  -8  -5  525.55   20.00
   1  -8  -5  510.05   19.80
  -1   8   5  483.25   20.80
  -1   8   5  516.35   19.70
  -1   8   5  510.55   19.80
  -1   8   5  499.95   19.70
   0  -8  -5  176.78    8.60
   0  -8  -5  173.68    8.40
   0  -8  -5  162.98    8.30
   0   8   5  175.58    9.00
   0   8   5  173.78    8.30
   0   8   5  175.18    8.40
   0   8   5  176.08    8.40
  -1  -8  -5  574.34   22.00
  -1  -8  -5  599.64   22.70
  -1  -8  -5  584.64   22.20
   1   8   5  605.44   22.20
   1   8   5  554.94   22.10
   1   8   5  604.14   22.80
   1   8   5  621.74   22.30
  -2  -8  -5  335.07   13.90
  -2  -8  -5  349.77   14.50
  -2  -8  -5  326.87   13.60
  -2  -8  -5  347.97   13.20
   2   8   5  329.77   13.90
   2   8   5  342.97   14.00
  -3  -8  -5   45.00    4.40
  -3  -8  -5   47.70    3.00
  -3  -8  -5   51.99    3.90
   3   8   5   51.39    4.20
   3   8   5   51.59    5.90
  -4  -8  -5  317.97   11.30
  -4  -8  -5  309.47   12.90
  -4  -8  -5  303.57   14.00
   4   8   5  326.57   13.60
   4   8   5  298.87   11.10
   4   8   5  275.47   15.20
  -5  -8  -5  169.28    8.30
  -5  -8  -5  151.48    6.00
  -5  -8  -5  164.98    9.50
   5   8   5  164.98    9.00
   5   8   5  173.58    8.90
  -6  -8  -5   54.49    5.80
   6   8   5   60.39    5.10
   6   8   5   67.19    5.60
  -7  -8  -5   52.79    5.70
   7   8   5   71.09    7.40
   7   8   5   49.80    6.60
   4  -9  -5    1.60    2.00
  -4   9   5    3.50    2.40
   3  -9  -5  181.28    9.70
  -3   9   5  182.08    9.80
  -3   9   5  175.48   10.00
   2  -9  -5   34.80    3.70
   2  -9  -5   33.90    4.70
  -2   9   5   37.50    4.20
  -2   9   5   36.00    4.10
   1  -9  -5  117.59    7.00
   1  -9  -5  120.19    6.90
   1  -9  -5  104.19    6.90
   1  -9  -5  107.49    7.70
  -1   9   5  116.99    7.00
  -1   9   5  109.59   10.30
  -1   9   5  127.69    7.20
   0  -9  -5  217.38   10.30
   0  -9  -5  218.38   10.40
   0  -9  -5  239.68   10.90
   0   9   5  228.68   10.40
   0   9   5  219.78   11.10
   0   9   5  214.08   10.30
   0   9   5  205.58   10.20
  -1  -9  -5   39.40    3.60
  -1  -9  -5   38.00    6.10
  -1  -9  -5   41.30    4.20
   1   9   5   43.90    4.00
   1   9   5   42.90    4.60
   1   9   5   44.00    3.90
   1   9   5   33.80    3.50
  -2  -9  -5  300.27   12.40
  -2  -9  -5  308.57   12.90
  -2  -9  -5  307.17   13.60
   2   9   5  297.17   13.10
   2   9   5  304.27   13.10
  -3  -9  -5  111.49    5.50
  -3  -9  -5  100.89    6.00
  -3  -9  -5  106.79    7.10
  -3  -9  -5   99.29    6.80
   3   9   5  118.09    6.80
   3   9   5  101.89    6.40
  -4  -9  -5  169.68    8.30
  -4  -9  -5  151.08    9.10
  -4  -9  -5  168.48    7.10
   4   9   5  153.38    6.10
   4   9   5  178.98    9.20
  -5  -9  -5  202.78   11.10
  -5  -9  -5  215.08   10.60
  -5  -9  -5  191.08    7.90
   5   9   5  217.48   10.90
  -6  -9  -5   -1.00    1.90
   6   9   5   -1.30    1.80
   6   9   5   -0.90    1.80
  -7  -9  -5   16.10    5.80
   7   9   5   14.20    3.00
   7   9   5   14.50    3.80
   4 -10  -5    3.40    2.10
   4 -10  -5    0.20    2.10
  -4  10   5    4.40    2.40
  -4  10   5   -1.20    2.70
   3 -10  -5   39.00    4.60
   3 -10  -5   28.30    4.80
  -3  10   5   38.60    5.00
  -3  10   5   43.40    6.30
   2 -10  -5   43.60    4.50
   2 -10  -5   34.10    5.00
  -2  10   5   43.50    4.60
  -2  10   5   42.10    4.40
   1 -10  -5    0.80    1.80
   1 -10  -5   -1.40    1.50
   1 -10  -5   -0.40    1.30
  -1  10   5   -0.40    1.80
  -1  10   5    2.00    1.80
   0 -10  -5  266.57   12.40
   0 -10  -5  254.97   12.10
   0 -10  -5  230.38   11.60
   0  10   5  269.17   12.10
   0  10   5  272.97   12.10
  -1 -10  -5  200.28    9.60
  -1 -10  -5  194.28    9.50
  -1 -10  -5  181.38    9.60
  -1 -10  -5  197.88   10.20
   1  10   5  184.58   10.20
   1  10   5  203.88    9.80
   1  10   5  202.68    9.80
  -2 -10  -5  102.99    7.00
  -2 -10  -5  104.49    6.30
  -2 -10  -5  100.69    5.90
  -2 -10  -5  106.09    6.20
   2  10   5  111.99    6.70
   2  10   5   89.69    6.40
  -3 -10  -5  134.59    7.30
  -3 -10  -5  136.39    6.80
  -3 -10  -5  135.69    8.40
   3  10   5  134.79    7.90
  -4 -10  -5   -1.80    1.90
  -4 -10  -5    0.70    1.90
  -4 -10  -5    1.60    1.60
   4  10   5    1.40    1.70
  -5 -10  -5   57.19    3.50
  -5 -10  -5   66.79    6.20
   5  10   5   61.79    5.60
  -6 -10  -5   12.70    4.10
  -6 -10  -5   21.40    1.70
   6  10   5   16.30    3.70
   6  10   5   18.90    6.30
   3 -11  -5    1.50    2.50
   3 -11  -5    0.40    1.90
  -3  11   5   -0.70    2.20
   2 -11  -5  186.08   11.00
   2 -11  -5  190.58   10.50
  -2  11   5  188.78   10.50
  -2  11   5  213.18   12.40
   1 -11  -5   26.30    4.00
   1 -11  -5   30.50    4.60
  -1  11   5   37.50    4.40
  -1  11   5   43.90    4.40
   0 -11  -5  104.39    7.20
   0 -11  -5  106.79    7.20
   0  11   5  113.59    7.20
   0  11   5  116.89    7.30
  -1 -11  -5  109.49    6.90
  -1 -11  -5  103.09    7.30
   1  11   5  107.29    6.90
   1  11   5  117.49    7.20
  -2 -11  -5   17.20    3.50
  -2 -11  -5   16.30    3.10
   2  11   5   24.30    3.80
  -3 -11  -5   82.49    5.40
  -3 -11  -5   95.99    7.10
   3  11   5   81.39    6.40
  -4 -11  -5   80.19    6.80
  -4 -11  -5   89.89    5.40
   4  11   5   91.29    6.80
  -5 -11  -5    5.70    1.50
  -5 -11  -5    2.40    2.30
  -6 -11  -5   61.49    3.60
   6  11   5   58.89    6.60
   6  11   5   70.59    6.50
   2 -12  -5   80.09    6.40
   2 -12  -5   69.69    6.70
  -2  12   5   78.19    8.90
  -2  12   5   65.79    6.30
   1 -12  -5   46.20    5.10
   1 -12  -5   48.70    5.30
  -1  12   5   49.20    7.70
  -1  12   5   42.30    7.90
   0 -12  -5    2.90    2.60
   0 -12  -5    3.00    2.20
   0  12   5    4.40    2.50
   0  12   5   -0.70    1.70
  -1 -12  -5   38.20    5.00
  -1 -12  -5   51.29    4.70
   1  12   5   45.70    4.70
   1  12   5   37.10    4.30
  -2 -12  -5   36.80    5.00
  -2 -12  -5   34.60    4.50
   2  12   5   30.30    4.30
  -3 -12  -5   65.49    5.20
  -3 -12  -5   69.09    6.50
   3  12   5   81.29    6.50
  -4 -12  -5  257.57   11.30
  -4 -12  -5  233.98   13.20
   4  12   5  245.28   14.80
  -5 -12  -5   -0.60    1.20
   5  12   5    0.70    2.00
   0 -13  -5   51.39    5.70
   0 -13  -5   53.99    5.80
   0  13   5   60.39    5.80
  -1 -13  -5   23.90    4.00
  -1 -13  -5   28.80    4.70
   1  13   5   28.10    4.40
   1  13   5   15.90    5.40
  -2 -13  -5   86.49    6.50
  -2 -13  -5   82.89    7.00
   2  13   5   93.49    7.80
  -3 -13  -5   27.60    4.20
  -4 -13  -5   49.50    4.60
  -4 -13  -5   41.00    6.60
   4  13   5   53.49    6.50
   4   8  -6    9.20    3.80
   4   8  -6   10.40    2.60
  -4  -8   6   10.00    3.10
   3   8  -6   15.40    4.50
   3   8  -6   12.90    2.50
  -3  -8   6    2.90    2.30
   2   8  -6   69.99    5.30
   2   8  -6   79.79    5.10
  -2  -8   6   76.29    6.20
   1   8  -6    0.70    1.10
   1   8  -6   -0.20    1.00
   1   8  -6    0.60    1.10
  -1  -8   6    2.60    2.20
   0   8  -6   97.79    6.10
   0  -8   6  118.49    7.80
  -1   8  -6    5.90    2.10
  -1   8  -6    6.20    1.50
   1  -8   6    2.10    2.20
   5   7  -6   24.00    3.70
   5   7  -6   23.20    6.30
  -5  -7   6   30.10    2.40
  -5  -7   6   26.10    4.30
   4   7  -6  156.58    8.60
  -4  -7   6  145.69    8.80
   3   7  -6    5.50    1.60
   3   7  -6    3.80    1.80
   3   7  -6    7.00    3.60
   2   7  -6  341.97   16.80
   2   7  -6  365.36   18.20
   2   7  -6  334.77   15.60
  -2  -7   6  340.57   15.30
   1   7  -6   28.80    2.70
   1   7  -6   31.00    2.60
   1   7  -6   31.80    2.90
  -1  -7   6   27.50    4.30
   0   7  -6   69.39    4.00
   0   7  -6   71.99    4.20
   0   7  -6   66.89    4.50
   0  -7   6   58.99    5.70
  -1   7  -6   50.39    3.30
  -1   7  -6   43.70    3.30
  -1   7  -6   42.30    4.10
   1  -7   6   48.90    7.90
  -2   7  -6    4.20    1.20
  -2   7  -6    2.40    1.20
  -2   7  -6    2.70    2.00
  -3   7  -6   32.50    4.80
   3  -7   6   39.10    5.30
   6   6  -6  115.19    9.20
   6   6  -6  128.09   10.40
  -6  -6   6  111.79    6.30
  -6  -6   6  108.49    7.60
   5   6  -6    0.00    1.50
   5   6  -6    3.30    2.10
  -5  -6   6    4.30    1.40
  -5  -6   6    4.20    2.70
   4   6  -6  297.97   16.20
   4   6  -6  302.97   13.20
   4   6  -6  283.07   12.50
  -4  -6   6  294.07   10.80
  -4  -6   6  288.37   13.40
   3   6  -6   15.30    2.60
   3   6  -6   12.30    2.40
   3   6  -6   17.50    4.40
   3   6  -6   12.60    2.30
  -3  -6   6   14.90    3.10
   2   6  -6  148.89    7.10
   2   6  -6  155.68    7.30
   2   6  -6  149.19   10.00
  -2  -6   6  140.09    8.00
   1   6  -6  108.99    5.10
   1   6  -6   96.99    6.90
   1   6  -6   97.59    4.80
   1   6  -6   93.09    5.20
  -1  -6   6  102.09    6.40
   0   6  -6   23.50    2.30
   0   6  -6   31.10    2.90
   0   6  -6   25.30    2.20
   0  -6   6   35.00    4.40
  -1   6  -6  133.29    5.90
  -1   6  -6  134.09    7.30
  -1   6  -6  126.29    6.00
   1  -6   6  139.89    7.90
  -2   6  -6   87.79    6.10
  -2   6  -6   83.59    4.50
  -2   6  -6   76.69    4.50
   2  -6   6   84.59    6.20
  -3   6  -6   63.09    4.10
  -3   6  -6   58.39    5.50
  -4   6  -6   67.29    6.10
   4  -6   6   59.99    5.60
   6   5  -6  127.49   10.10
   6   5  -6  112.09    5.70
   6   5  -6  127.99    8.20
  -6  -5   6  128.99    7.00
  -6  -5   6  111.99    7.70
  -6  -5   6  118.09    6.50
  -6  -5   6  133.79    9.00
   5   5  -6   21.30    2.70
   5   5  -6   22.40    3.50
   5   5  -6   25.60    5.20
  -5  -5   6   26.40    4.00
  -5  -5   6   21.20    2.30
  -5  -5   6   23.30    2.70
  -5  -5   6   21.80    3.10
   4   5  -6   17.50    2.50
   4   5  -6   16.70    2.90
   4   5  -6   25.40    3.40
   4   5  -6   21.20    4.60
  -4  -5   6   18.80    3.00
  -4  -5   6   21.00    3.50
  -4  -5   6   18.70    2.00
  -4  -5   6   15.90    1.80
   3   5  -6  254.27   10.80
   3   5  -6  237.28   10.80
   3   5  -6  273.77   13.90
  -3  -5   6  213.28   13.90
  -3  -5   6  255.37   11.40
   2   5  -6   42.80    5.30
   2   5  -6   46.40    3.80
   2   5  -6   43.40    3.10
   2   5  -6   38.30    3.10
  -2  -5   6   46.10    4.00
   1   5  -6  353.86   14.70
   1   5  -6  354.16   13.00
   1   5  -6  364.66   13.20
   1   5  -6  347.77   13.40
   1   5  -6  351.36   15.60
  -1  -5   6  353.76   14.80
   0   5  -6  309.17   12.20
   0   5  -6  280.77   11.60
   0   5  -6  314.67   11.20
   0   5  -6  323.37   15.60
   0   5  -6  301.27   14.30
   0  -5   6  300.57   13.10
  -1   5  -6  239.58   10.80
  -1   5  -6  239.18    9.20
  -1   5  -6  238.68    9.80
   1  -5   6  251.17   11.30
  -2   5  -6  183.78    9.20
  -2   5  -6  168.78    7.30
   2  -5   6  167.68    8.90
  -3   5  -6    3.50    1.20
  -3   5  -6    2.80    1.70
  -3   5  -6    3.60    1.30
  -3   5  -6    4.90    2.50
   3  -5   6    3.30    2.10
  -4   5  -6   59.69    4.10
  -4   5  -6   58.19    5.80
  -4   5  -6   59.59    4.30
   4  -5   6   52.49    5.00
   7   4  -6   11.50    4.50
  -7  -4   6    5.90    2.10
   6   4  -6   42.00    4.60
   6   4  -6   36.10    2.50
   6   4  -6   47.60    6.10
  -6  -4   6   47.30    4.20
  -6  -4   6   34.30    4.60
  -6  -4   6   36.00    3.70
   5   4  -6   66.19    3.80
   5   4  -6   57.39    6.70
   5   4  -6   65.89    5.30
  -5  -4   6   63.99    4.40
  -5  -4   6   64.89    4.10
  -5  -4   6   67.79    4.80
  -5  -4   6   64.59    5.10
   4   4  -6    0.30    1.30
   4   4  -6    1.40    2.50
   4   4  -6    0.80    1.00
   4   4  -6    0.60    1.30
  -4  -4   6    1.40    1.60
  -4  -4   6   -0.70    1.30
  -4  -4   6    1.10    1.10
  -4  -4   6    0.40    1.60
   3   4  -6  357.06   17.10
   3   4  -6  365.56   14.50
   3   4  -6  367.86   14.30
   3   4  -6  359.16   14.60
  -3  -4   6  377.36   15.30
  -3  -4   6  371.46   15.10
   2   4  -6  130.29    6.60
   2   4  -6  147.19    8.90
   2   4  -6  136.49    6.20
   2   4  -6  130.69    6.30
  -2  -4   6  130.79    7.00
  -2  -4   6  129.19    7.40
   1   4  -6   61.99    3.40
   1   4  -6   65.99    3.30
   1   4  -6   60.89    3.20
   1   4  -6   70.49    5.90
   1   4  -6   69.89    5.00
   1   4  -6   66.49    4.40
  -1  -4   6   66.19    5.00
  -1  -4   6   60.49    4.30
   0   4  -6   76.89    3.30
   0   4  -6   75.49    5.10
   0   4  -6   79.19    4.30
   0   4  -6   73.99    5.50
   0   4  -6   70.89    3.40
   0  -4   6   75.39    4.80
  -1   4  -6    9.80    1.20
  -1   4  -6   12.20    2.30
  -1   4  -6   11.80    2.90
  -1   4  -6    9.00    2.10
   1  -4   6   10.00    2.40
  -2   4  -6   12.50    2.70
  -2   4  -6   10.00    1.40
  -2   4  -6   10.00    1.30
   2  -4   6    7.80    2.20
  -3   4  -6  102.99    5.10
  -3   4  -6  102.79    6.40
  -3   4  -6  112.09    5.20
  -3   4  -6   98.39    6.80
   3  -4   6  102.49    6.30
  -4   4  -6    2.20    1.20
  -4   4  -6    1.20    2.00
  -4   4  -6   -0.40    1.00
  -4   4  -6   -0.40    1.40
   4  -4   6    2.00    1.80
  -5   4  -6   91.49    7.50
  -5   4  -6   88.69    6.60
  -5   4  -6   95.59    5.80
   5  -4   6   96.59    6.50
   7   3  -6   59.89    6.50
   7   3  -6   54.99    7.00
  -7  -3   6   60.79    5.20
  -7  -3   6   62.49    5.10
   6   3  -6    2.10    2.00
   6   3  -6    3.80    2.80
  -6  -3   6    1.30    1.80
  -6  -3   6    1.30    1.50
  -6  -3   6    1.30    1.70
   5   3  -6  184.58   11.50
   5   3  -6  177.68    9.50
   5   3  -6  183.88    7.40
  -5  -3   6  190.98    8.70
  -5  -3   6  184.78    9.40
  -5  -3   6  196.18    9.40
  -5  -3   6  179.18    8.40
   4   3  -6   84.19    6.80
   4   3  -6   87.59    7.30
   4   3  -6   89.09    5.50
   4   3  -6   85.99    4.40
  -4  -3   6   84.09    5.50
  -4  -3   6   86.89    4.70
  -4  -3   6   76.29    4.30
  -4  -3   6   88.49    5.60
   3   3  -6  574.14   21.40
   3   3  -6  560.74   21.50
   3   3  -6  551.64   20.90
   3   3  -6  610.34   24.30
  -3  -3   6  609.84   20.00
  -3  -3   6  559.64   21.80
  -3  -3   6  593.24   22.20
   2   3  -6  361.16   13.30
   2   3  -6  347.07   13.40
   2   3  -6  359.36   15.90
   2   3  -6  351.06   13.60
  -2  -3   6  338.37   14.00
  -2  -3   6  352.86   14.60
   1   3  -6   32.30    2.10
   1   3  -6   34.50    2.10
   1   3  -6   29.30    3.40
   1   3  -6   31.40    4.00
   1   3  -6   36.40    2.00
   1   3  -6   26.00    2.70
  -1  -3   6   34.40    3.50
  -1  -3   6   26.80    2.80
   0   3  -6  337.87   13.30
   0   3  -6  308.87   11.40
   0   3  -6  336.67   11.40
   0   3  -6  329.67   14.30
   0   3  -6  336.07   12.60
   0  -3   6  329.77   13.20
   0  -3   6  332.87   14.30
  -1   3  -6  213.48    7.80
  -1   3  -6  224.28    9.60
  -1   3  -6  237.88   11.20
  -1   3  -6  218.28   10.00
   1  -3   6  218.58    9.60
  -2   3  -6  264.47    9.40
  -2   3  -6  250.57   11.30
  -2   3  -6  250.67   12.50
  -2   3  -6  270.27   11.60
  -2   3  -6  254.97    9.40
   2  -3   6  251.17   10.90
  -3   3  -6  123.19    6.80
  -3   3  -6  127.69    5.70
  -3   3  -6  125.49    5.70
  -3   3  -6  119.09    7.40
   3  -3   6  136.49    6.90
  -4   3  -6   14.90    2.10
  -4   3  -6   13.10    2.10
  -4   3  -6   13.60    3.20
  -4   3  -6   10.90    2.20
   4  -3   6   15.20    2.70
  -5   3  -6   60.69    4.70
  -5   3  -6   63.09    4.40
  -5   3  -6   60.29    6.00
  -5   3  -6   65.69    4.70
   5  -3   6   68.09    4.90
  -6   3  -6   -0.80    1.90
  -6   3  -6    1.30    1.70
  -6   3  -6   -0.20    1.40
   6  -3   6    3.10    1.80
   7   2  -6  165.28    9.90
   7   2  -6  159.78   12.50
  -7  -2   6  153.08    9.00
  -7  -2   6  156.28    6.90
   6   2  -6   57.49    5.40
   6   2  -6   54.79    6.60
  -6  -2   6   56.89    2.90
  -6  -2   6   60.29    4.80
  -6  -2   6   49.99    4.50
   5   2  -6  204.38   10.20
   5   2  -6  214.88   12.10
  -5  -2   6  222.98    9.70
  -5  -2   6  203.38   10.00
  -5  -2   6  192.68    9.30
   4   2  -6  149.99    8.50
   4   2  -6  155.38    9.70
   4   2  -6  152.18    7.90
   4   2  -6  158.28    6.40
  -4  -2   6  154.28    7.90
  -4  -2   6  151.18    7.00
  -4  -2   6  159.88    7.20
  -4  -2   6  175.68    8.40
   3   2  -6   32.50    4.60
   3   2  -6   25.00    2.20
   3   2  -6   33.50    2.90
   3   2  -6   30.20    2.80
  -3  -2   6   30.20    2.30
  -3  -2   6   29.80    3.30
  -3  -2   6   28.00    2.00
  -3  -2   6   28.60    2.90
   2   2  -6  543.15   19.90
   2   2  -6  576.94   22.50
   2   2  -6  513.85   19.90
   2   2  -6  563.54   20.10
  -2  -2   6  581.84   20.80
  -2  -2   6  567.34   21.30
   1   2  -6  196.48    9.60
   1   2  -6  168.88    7.10
   1   2  -6  191.28    8.20
   1   2  -6  196.38    7.20
   1   2  -6  186.68    7.10
  -1  -2   6  192.18    8.30
  -1  -2   6  197.08    9.10
   0   2  -6  437.16   14.50
   0   2  -6  410.26   17.40
   0   2  -6  427.56   15.80
   0   2  -6  441.86   17.40
   0   2  -6  436.76   14.50
   0   2  -6  424.86   16.40
   0  -2   6  434.96   16.30
   0  -2   6  466.45   17.70
   0  -2   6  421.96   16.40
  -1   2  -6 1341.97   48.40
  -1   2  -6 1397.96   47.00
  -1   2  -6 1358.16   47.20
   1  -2   6 1356.86   46.90
   1  -2   6 1360.86   48.40
   1  -2   6 1351.66   47.20
  -2   2  -6   15.80    1.20
  -2   2  -6   20.70    3.40
  -2   2  -6   19.60    3.60
  -2   2  -6   15.00    1.30
  -2   2  -6   19.40    2.80
   2  -2   6   15.00    2.40
   2  -2   6   18.60    2.80
  -3   2  -6  222.28    8.40
  -3   2  -6  182.78    9.50
  -3   2  -6  213.28   10.20
  -3   2  -6  204.38    9.00
  -3   2  -6  205.48   11.00
   3  -2   6  205.28    9.00
   3  -2   6  210.28    9.70
  -4   2  -6   62.19    4.10
  -4   2  -6   60.39    3.80
  -4   2  -6   62.19    4.00
  -4   2  -6   65.79    5.60
   4  -2   6   59.39    4.10
   4  -2   6   57.69    4.80
  -5   2  -6   49.40    4.00
  -5   2  -6   43.70    3.70
  -5   2  -6   49.30    5.20
  -5   2  -6   43.50    3.60
   5  -2   6   50.29    3.90
  -6   2  -6   69.29    4.80
  -6   2  -6   75.89    5.50
  -6   2  -6   73.49    7.00
   6  -2   6   71.29    5.00
   7   1  -6   69.79    6.40
  -7  -1   6   75.89    4.60
  -7  -1   6   80.69    6.20
   6   1  -6   64.59    6.50
   6   1  -6   64.69    5.50
  -6  -1   6   60.29    4.90
  -6  -1   6   66.39    3.80
   5   1  -6    2.30    1.90
   5   1  -6    7.10    3.10
  -5  -1   6    6.40    2.10
  -5  -1   6    4.60    1.80
  -5  -1   6    5.00    1.10
   4   1  -6  176.48    8.40
   4   1  -6  179.08   10.10
   4   1  -6  162.78    8.30
  -4  -1   6  163.68    7.70
  -4  -1   6  163.78    8.20
  -4  -1   6  160.38    9.70
  -4  -1   6  193.08    8.80
  -4  -1   6  175.98    6.40
   3   1  -6  739.13   25.80
   3   1  -6  683.63   25.70
   3   1  -6  709.13   24.60
   3   1  -6  731.53   27.80
  -3  -1   6  786.22   26.80
  -3  -1   6  694.23   27.50
  -3  -1   6  692.23   24.90
  -3  -1   6  682.13   25.80
  -3  -1   6  702.13   25.10
   2   1  -6  254.37   10.10
   2   1  -6  247.28   10.60
   2   1  -6  255.47    8.90
   2   1  -6  262.07   12.10
   2   1  -6  273.37   10.20
  -2  -1   6  251.07   11.50
  -2  -1   6  260.27   10.60
  -2  -1   6  265.67    9.20
  -2  -1   6  262.67    9.20
   1   1  -6  173.98    8.80
   1   1  -6  185.68    6.90
   1   1  -6  177.88    7.60
   1   1  -6  173.38    6.90
  -1  -1   6  177.98    8.60
  -1  -1   6  188.98    7.70
  -1  -1   6  188.08    8.40
   0   1  -6   41.30    1.70
   0   1  -6   42.20    3.50
   0   1  -6   39.90    1.70
   0   1  -6   45.20    3.80
   0   1  -6   50.49    3.20
   0  -1   6   41.00    3.70
   0  -1   6   39.30    3.00
   0  -1   6   43.90    2.90
  -1   1  -6 1183.68   42.00
  -1   1  -6 1182.88   41.90
  -1   1  -6 1225.88   43.10
   1  -1   6 1182.38   41.90
   1  -1   6 1294.57   43.40
   1  -1   6 1196.38   41.50
  -2   1  -6   94.19    6.10
  -2   1  -6   96.19    3.80
  -2   1  -6   91.19    3.90
  -2   1  -6  100.29    5.40
   2  -1   6  100.99    5.50
   2  -1   6   98.69    4.80
  -3   1  -6   23.20    2.20
  -3   1  -6   27.60    4.10
  -3   1  -6   23.30    3.10
  -3   1  -6   24.60    2.00
  -3   1  -6   24.90    2.10
  -3   1  -6   30.40    3.50
   3  -1   6   29.90    3.10
   3  -1   6   25.80    2.40
  -4   1  -6  267.17   13.60
  -4   1  -6  270.07   12.40
  -4   1  -6  273.87   11.60
  -4   1  -6  260.77   10.60
  -4   1  -6  249.28   10.40
  -4   1  -6  258.47   10.20
   4  -1   6  253.47   11.40
   4  -1   6  222.98   11.40
  -5   1  -6    3.70    2.40
  -5   1  -6    1.30    1.10
  -5   1  -6    0.90    1.40
   5  -1   6    2.10    1.80
   5  -1   6    1.60    1.40
  -6   1  -6   95.69    5.40
  -6   1  -6  112.59    8.50
  -6   1  -6  112.59    6.90
   6  -1   6  112.39    5.90
   6  -1   6  113.99    7.00
   7   0  -6    0.10    1.80
   7   0  -6    0.40    3.40
  -7   0   6   -0.30    1.80
  -7   0   6    1.00    1.40
   6   0  -6   82.09    7.50
   6   0  -6   79.49    6.30
  -6   0   6   90.09    6.00
  -6   0   6   83.79    4.90
   5   0  -6  181.08   10.90
   5   0  -6  179.98    9.40
  -5   0   6  189.98    9.20
  -5   0   6  197.48    8.00
  -5   0   6  182.58   10.00
   4   0  -6  360.76   14.30
   4   0  -6  329.27   14.20
   4   0  -6  347.37   15.80
  -4   0   6  340.57   16.10
  -4   0   6  350.06   12.60
  -4   0   6  362.16   13.90
  -4   0   6  323.37   13.60
   3   0  -6 1200.58   42.20
   3   0  -6 1106.29   38.90
   3   0  -6 1101.59   40.20
   3   0  -6 1150.58   40.20
  -3   0   6 1169.48   40.10
  -3   0   6 1156.28   40.40
  -3   0   6 1199.88   38.80
  -3   0   6 1179.38   42.10
  -3   0   6 1145.29   39.80
   2   0  -6    0.30    0.80
   2   0  -6   -0.50    1.40
   2   0  -6    1.10    0.80
   2   0  -6    1.00    0.60
  -2   0   6   -0.10    1.20
  -2   0   6    0.00    1.30
  -2   0   6    0.30    0.60
  -2   0   6    0.50    0.80
  -2   0   6    2.50    1.50
  -2   0   6    0.80    0.70
   1   0  -6  262.47   10.90
   1   0  -6  285.77   11.80
   1   0  -6  277.27   10.00
   1   0  -6  271.07    9.80
   1   0  -6  276.07   10.00
  -1   0   6  250.57   11.40
  -1   0   6  245.98   11.40
  -1   0   6  273.97   10.60
  -1   0   6  292.17   11.70
   0   0  -6  229.08    8.10
   0   0  -6  241.68    9.30
   0   0  -6  228.68    9.80
   0   0  -6  230.58    8.10
   0   0   6  226.08   10.20
   0   0   6  233.78    9.30
   0   0   6  218.48    9.00
  -1   0  -6  213.68    7.30
  -1   0  -6  208.68    8.80
  -1   0  -6  200.88    9.70
  -1   0  -6  221.38    9.00
  -1   0  -6  222.08    7.30
   1   0   6  210.68    9.80
   1   0   6  215.18    8.40
   1   0   6  207.38    8.90
  -2   0  -6  895.21   31.90
  -2   0  -6  910.01   30.50
  -2   0  -6  905.41   31.10
  -2   0  -6  915.31   30.40
  -2   0  -6  865.21   32.90
   2   0   6  927.81   33.10
   2   0   6  918.71   31.10
   2   0   6  879.81   31.90
  -3   0  -6   59.69    2.90
  -3   0  -6   59.59    4.80
  -3   0  -6   53.69    3.20
  -3   0  -6   57.39    3.10
   3   0   6   54.79    3.20
   3   0   6   57.79    4.10
  -4   0  -6  297.87   11.90
  -4   0  -6  307.07   12.20
  -4   0  -6  295.17   16.60
  -4   0  -6  313.17   13.70
  -4   0  -6  296.77   11.00
   4   0   6  307.97   12.80
   4   0   6  305.27   11.60
  -5   0  -6   61.79    4.60
  -5   0  -6   60.29    8.00
  -5   0  -6   70.19    5.80
  -5   0  -6   58.29    4.10
  -5   0  -6   62.09    3.20
   5   0   6   65.29    4.90
   5   0   6   61.99    3.60
  -6   0  -6   32.40    3.90
  -6   0  -6   26.90    2.10
  -6   0  -6   33.30    5.00
   6   0   6   29.50    1.60
   6   0   6   29.00    3.80
   6   0   6   31.80    2.60
  -7   0  -6   21.30    3.60
  -7   0  -6   22.10    4.40
   7   0   6   21.90    1.70
   7   0   6   19.60    2.00
   7   0   6   24.50    2.40
   7   0   6   17.90    3.10
   7  -1  -6   27.30    8.10
   7  -1  -6   18.50    3.70
  -7   1   6   19.70    2.90
   6  -1  -6  123.39    9.40
   6  -1  -6  144.79    8.50
  -6   1   6  133.89   10.70
  -6   1   6  145.39    7.20
   5  -1  -6  152.98    8.20
   5  -1  -6  147.89    9.40
  -5   1   6  133.49    7.60
  -5   1   6  145.59    6.90
   4  -1  -6  124.09    6.00
   4  -1  -6  119.49    6.70
   4  -1  -6  123.19    7.10
   4  -1  -6  122.99    7.90
  -4   1   6  124.79    6.50
  -4   1   6  124.39    5.70
   3  -1  -6  446.56   16.40
   3  -1  -6  475.55   17.40
   3  -1  -6  444.66   17.20
   3  -1  -6  443.26   18.60
  -3   1   6  427.96   18.60
  -3   1   6  459.65   17.00
  -3   1   6  494.65   16.30
  -3   1   6  435.96   17.00
   2  -1  -6  170.48    7.20
   2  -1  -6  173.58    6.70
   2  -1  -6  166.88    7.20
   2  -1  -6  162.88    8.40
  -2   1   6  169.68    8.50
  -2   1   6  158.78    7.40
  -2   1   6  164.78    6.90
  -2   1   6  165.88    6.50
  -2   1   6  164.48    6.80
   1  -1  -6    9.50    1.30
   1  -1  -6   12.50    1.60
   1  -1  -6   11.80    1.40
   1  -1  -6   12.00    2.20
  -1   1   6    8.70    2.10
  -1   1   6    7.20    1.50
  -1   1   6    7.30    1.90
  -1   1   6    8.30    1.00
  -1   1   6    8.60    1.00
   0  -1  -6  827.02   28.40
   0  -1  -6  879.21   29.70
   0  -1  -6  868.11   28.40
   0   1   6  803.32   29.60
   0   1   6  831.32   29.20
   0   1   6  819.22   30.30
   0   1   6  855.61   29.00
  -1  -1  -6    1.60    0.50
  -1  -1  -6    0.80    1.20
  -1  -1  -6    1.10    0.80
  -1  -1  -6    0.90    0.40
   1   1   6    1.60    1.00
   1   1   6    0.40    0.70
   1   1   6    1.50    1.40
  -2  -1  -6  383.16   13.00
  -2  -1  -6  348.47   12.60
  -2  -1  -6  363.76   12.70
  -2  -1  -6  355.66   14.70
   2   1   6  362.86   13.90
   2   1   6  333.07   14.50
   2   1   6  356.66   12.80
  -3  -1  -6   68.09    4.80
  -3  -1  -6   57.29    3.50
   3   1   6   59.59    3.00
   3   1   6   55.19    4.50
  -4  -1  -6   96.79    5.20
  -4  -1  -6   94.49    4.90
  -4  -1  -6   94.79    6.20
   4   1   6   87.09    4.10
   4   1   6   86.89    5.40
   4   1   6   92.19    3.40
  -5  -1  -6  110.69    7.20
  -5  -1  -6  104.59    5.90
  -5  -1  -6  111.79    7.30
  -5  -1  -6  115.49    6.50
   5   1   6  102.39    4.70
   5   1   6  112.19    4.80
   5   1   6  105.19    6.30
   5   1   6  109.99    4.70
  -6  -1  -6    7.60    2.40
  -6  -1  -6    9.80    3.00
   6   1   6    8.20    1.40
   6   1   6    7.10    2.40
   6   1   6    3.50    1.30
   6   1   6    8.90    1.60
  -7  -1  -6   10.00    3.20
  -7  -1  -6   13.30    3.00
   7   1   6   15.30    3.30
   7   1   6   11.60    2.60
   7   1   6    9.80    1.50
   7   1   6    9.10    2.20
   7  -2  -6   29.60    5.40
  -7   2   6   50.29    4.50
  -7   2   6   47.40    5.00
   6  -2  -6    2.70    2.20
   6  -2  -6    3.80    3.00
  -6   2   6    1.60    1.80
  -6   2   6    1.40    2.00
   5  -2  -6  134.29    7.60
   5  -2  -6  126.59    8.50
   5  -2  -6  120.69    6.70
  -5   2   6  121.29    7.30
  -5   2   6  136.29    7.80
  -5   2   6  129.19    7.30
   4  -2  -6  101.49    5.40
   4  -2  -6   94.39    5.80
   4  -2  -6   91.89    6.70
   4  -2  -6   80.89    7.90
  -4   2   6   85.49    7.30
  -4   2   6   97.79    5.70
  -4   2   6  105.59    5.20
  -4   2   6   93.19    5.60
   3  -2  -6   92.19    5.20
   3  -2  -6   87.99    5.20
   3  -2  -6   93.69    4.90
   3  -2  -6   92.79    6.30
  -3   2   6   96.89    4.70
  -3   2   6   88.19    6.20
  -3   2   6   87.79    5.00
  -3   2   6   95.39    3.70
   2  -2  -6 1481.95   50.79
   2  -2  -6 1483.45   50.39
   2  -2  -6 1519.05   52.09
  -2   2   6 1438.46   50.59
  -2   2   6 1505.15   49.90
  -2   2   6 1456.35   52.09
  -2   2   6 1459.35   50.69
  -2   2   6 1564.34   50.29
   1  -2  -6  153.68    6.50
   1  -2  -6  165.28    7.70
   1  -2  -6  158.08    6.80
   1  -2  -6  169.18    6.80
  -1   2   6  156.68    6.70
  -1   2   6  162.48    6.40
  -1   2   6  155.28    6.40
  -1   2   6  162.58    7.70
   0   2   6 2069.89   69.89
  -1  -2  -6  176.28    7.00
  -1  -2  -6  169.28    6.80
  -1  -2  -6  169.38    6.50
   1   2   6  176.28    8.20
   1   2   6  181.08    7.50
   1   2   6  165.88    6.90
   1   2   6  174.08    6.70
  -2  -2  -6  320.47   11.60
  -2  -2  -6  290.07   12.90
  -2  -2  -6  312.77   11.00
  -2  -2  -6  340.47   12.00
   2   2   6  342.87   13.40
   2   2   6  310.47   10.90
   2   2   6  320.87   11.30
   2   2   6  319.27   12.50
  -3  -2  -6  310.17   12.30
  -3  -2  -6  326.97   12.10
  -3  -2  -6  307.17   13.30
   3   2   6  305.87   11.20
   3   2   6  323.27   11.20
   3   2   6  323.07   11.20
   3   2   6  315.17   12.80
   3   2   6  345.97   13.70
  -4  -2  -6    0.50    1.00
  -4  -2  -6    0.80    1.50
  -4  -2  -6    1.10    1.30
   4   2   6    0.30    0.70
   4   2   6    0.30    1.30
   4   2   6    0.20    0.40
   4   2   6   -0.40    0.80
  -5  -2  -6  297.57   12.20
  -5  -2  -6  278.77   13.10
  -5  -2  -6  299.77   12.70
   5   2   6  301.17   12.50
   5   2   6  309.27   11.30
   5   2   6  261.77   10.10
  -6  -2  -6   73.29    5.80
  -6  -2  -6   71.79    6.30
   6   2   6   74.99    5.50
  -7  -2  -6   27.30    4.20
   7   2   6   17.00    2.70
   7   2   6   23.40    3.70
   7   2   6   17.90    2.60
   7  -3  -6   21.80    4.60
   7  -3  -6   19.70    4.60
  -7   3   6   12.50    2.80
   6  -3  -6   37.80    5.70
   6  -3  -6   33.50    4.40
   6  -3  -6   41.50    5.10
  -6   3   6   30.90    4.10
  -6   3   6   39.80    5.00
   5  -3  -6   19.70    3.20
   5  -3  -6   24.00    4.30
   5  -3  -6   24.20    3.30
  -5   3   6   26.50    3.40
  -5   3   6   24.90    3.50
   4  -3  -6  406.26   17.70
   4  -3  -6  380.06   16.50
   4  -3  -6  403.36   16.20
   4  -3  -6  424.06   16.70
  -4   3   6  413.56   16.60
  -4   3   6  398.46   18.00
  -4   3   6  429.46   16.10
  -4   3   6  418.46   16.50
   3  -3  -6   58.19    4.20
   3  -3  -6   52.89    4.00
   3  -3  -6   53.09    4.80
   3  -3  -6   51.39    3.70
  -3   3   6   50.19    4.80
  -3   3   6   60.69    4.00
  -3   3   6   56.19    3.70
   2  -3  -6  305.67   12.10
   2  -3  -6  300.97   11.90
   2  -3  -6  309.07   13.10
   2  -3  -6  298.97   12.10
  -2   3   6  316.47   11.80
  -2   3   6  308.67   11.90
  -2   3   6  312.77   13.30
  -2   3   6  290.97   11.90
   1  -3  -6  139.09    6.70
   1  -3  -6  154.58    6.80
   1  -3  -6  149.69    6.70
   1  -3  -6  166.88    7.60
  -1   3   6  153.68    7.50
  -1   3   6  146.59    6.50
  -1   3   6  163.08    6.60
  -1   3   6  160.08    6.50
   0  -3  -6  231.58    9.20
   0  -3  -6  232.98    9.90
   0  -3  -6  240.08    9.30
   0  -3  -6  245.68    9.80
   0   3   6  243.88    9.10
   0   3   6  245.48   10.00
  -1  -3  -6  488.45   17.30
  -1  -3  -6  510.35   17.10
  -1  -3  -6  479.25   16.90
   1   3   6  464.45   17.20
   1   3   6  468.65   18.30
   1   3   6  477.15   16.70
   1   3   6  470.85   16.70
  -2  -3  -6   26.50    2.20
  -2  -3  -6   27.70    2.40
   2   3   6   24.90    1.80
   2   3   6   25.90    1.80
   2   3   6   26.20    1.50
   2   3   6   26.50    3.00
  -3  -3  -6  127.49    6.10
  -3  -3  -6  122.69    5.60
  -3  -3  -6  110.49    6.30
   3   3   6  126.89    6.20
   3   3   6  132.39    6.70
   3   3   6  123.39    5.30
   3   3   6  121.69    5.30
  -4  -3  -6  251.47   10.80
  -4  -3  -6  247.08   11.10
  -4  -3  -6  236.38   10.20
   4   3   6  251.47   10.70
   4   3   6  255.07    9.80
   4   3   6  241.28    9.80
  -5  -3  -6  209.38   10.50
  -5  -3  -6  247.48   10.80
   5   3   6  227.68    9.40
   5   3   6  205.18   10.00
   5   3   6  230.38    9.60
  -6  -3  -6   80.49    6.10
  -6  -3  -6   76.79    5.80
   6   3   6   71.69    4.70
   6   3   6   77.99    5.00
   6   3   6   75.29    5.30
  -7  -3  -6    0.90    1.90
  -7  -3  -6    0.70    2.10
   7   3   6    0.70    1.50
   7   3   6    0.00    1.60
   7   3   6    0.60    1.60
   7  -4  -6   24.10    4.20
  -7   4   6   18.70    3.70
  -7   4   6   19.20    3.80
   6  -4  -6  208.08   10.60
   6  -4  -6  171.68   11.20
  -6   4   6  176.68   10.20
  -6   4   6  176.88    9.70
   5  -4  -6   26.20    3.80
   5  -4  -6   26.10    3.60
   5  -4  -6   32.40    4.80
  -5   4   6   32.70    3.90
  -5   4   6   31.30    3.70
   4  -4  -6  361.56   14.90
   4  -4  -6  336.67   14.70
   4  -4  -6  349.17   14.70
   4  -4  -6  346.37   15.90
  -4   4   6  385.96   14.50
  -4   4   6  315.57   17.50
  -4   4   6  339.27   16.20
   3  -4  -6   16.70    2.70
   3  -4  -6   11.80    2.30
   3  -4  -6    9.80    2.70
   3  -4  -6   12.40    2.20
  -3   4   6   10.60    2.70
  -3   4   6    7.40    1.90
   2  -4  -6  179.58    8.10
   2  -4  -6  173.58    8.90
   2  -4  -6  187.58    8.30
   2  -4  -6  185.88    8.30
  -2   4   6  187.48    8.10
  -2   4   6  162.58    8.90
  -2   4   6  190.38    8.00
   1  -4  -6 1151.08   38.60
   1  -4  -6 1098.29   37.80
   1  -4  -6  937.91   37.80
   1  -4  -6 1106.99   37.90
  -1   4   6 1124.49   38.80
  -1   4   6 1110.29   37.70
  -1   4   6 1109.19   37.60
   0  -4  -6   44.20    2.90
   0  -4  -6   46.00    3.00
   0  -4  -6   43.90    2.90
   0  -4  -6   42.00    3.20
   0   4   6   44.90    2.80
   0   4   6   46.80    2.80
   0   4   6   43.20    3.50
  -1  -4  -6 1290.17   42.60
  -1  -4  -6 1204.68   42.40
  -1  -4  -6 1217.38   42.20
   1   4   6 1239.28   42.10
   1   4   6 1251.57   42.00
   1   4   6 1239.38   42.40
  -2  -4  -6  178.58    7.60
  -2  -4  -6  197.68    8.30
   2   4   6  188.28    7.60
   2   4   6  178.68    7.60
   2   4   6  194.08    8.60
   2   4   6  190.18    7.30
  -3  -4  -6  263.57   11.00
  -3  -4  -6  298.97   11.80
   3   4   6  293.07   11.00
   3   4   6  274.67   11.00
   3   4   6  287.97   11.90
  -4  -4  -6  474.35   18.40
  -4  -4  -6  443.06   17.50
  -4  -4  -6  460.15   18.00
   4   4   6  475.95   17.50
   4   4   6  484.45   17.50
  -5  -4  -6    5.70    2.10
  -5  -4  -6    6.60    1.80
  -5  -4  -6    3.80    2.10
   5   4   6    4.90    1.90
   5   4   6    4.20    1.70
   5   4   6    7.60    2.00
  -6  -4  -6   45.00    4.40
  -6  -4  -6   65.79    5.50
   6   4   6   52.69    4.30
   6   4   6   54.99    4.60
   6   4   6   63.19    4.50
  -7  -4  -6   38.40    5.30
   7   4   6   37.30    4.10
   7   4   6   33.20    3.90
   7   4   6   35.90    3.90
   6  -5  -6   41.90    7.10
  -6   5   6   44.80    4.90
   5  -5  -6   38.00    4.40
   5  -5  -6   33.40    5.10
  -5   5   6   39.80    1.90
  -5   5   6   34.20    4.10
   4  -5  -6   38.00    4.80
   4  -5  -6   32.00    3.80
   4  -5  -6   35.80    3.70
   4  -5  -6   38.10    5.40
  -4   5   6   31.90    3.60
  -4   5   6   36.20    3.90
   3  -5  -6   91.59    5.60
   3  -5  -6   98.89    8.30
   3  -5  -6   88.29    6.30
   3  -5  -6   89.49    5.60
  -3   5   6   62.39   10.10
  -3   5   6   90.99    5.50
  -3   5   6   96.39    5.50
  -3   5   6   83.59    5.40
   2  -5  -6    8.20    1.90
   2  -5  -6    9.30    2.00
   2  -5  -6   10.20    2.60
   2  -5  -6    7.80    1.90
  -2   5   6    8.20    2.50
  -2   5   6    7.30    2.00
  -2   5   6    7.10    1.70
  -2   5   6    6.70    1.90
   1  -5  -6 1870.01   62.69
   1  -5  -6 1933.41   63.49
   1  -5  -6 1864.81   62.79
   1  -5  -6 1613.04   62.69
  -1   5   6 1865.61   63.59
  -1   5   6 1833.92   62.49
  -1   5   6 1864.91   62.59
  -1   5   6 1877.41   62.49
   0  -5  -6  491.75   18.40
   0  -5  -6  511.25   18.80
   0  -5  -6  530.55   18.70
   0  -5  -6  477.85   18.40
   0   5   6  515.25   18.50
   0   5   6  490.55   19.90
   0   5   6  505.15   18.30
   0   5   6  483.35   18.30
  -1  -5  -6  790.62   28.10
  -1  -5  -6  747.33   28.20
  -1  -5  -6  845.82   28.60
   1   5   6  821.72   28.30
   1   5   6  814.72   28.00
   1   5   6  787.82   28.10
  -2  -5  -6  403.26   15.50
  -2  -5  -6  381.06   14.70
   2   5   6  393.66   14.90
   2   5   6  403.36   15.50
   2   5   6  408.66   14.90
   2   5   6  389.76   14.50
  -3  -5  -6    3.80    1.20
  -3  -5  -6    6.80    1.90
   3   5   6    6.60    1.80
   3   5   6    5.40    1.50
   3   5   6    6.90    1.10
  -4  -5  -6  229.58   10.50
  -4  -5  -6  224.78    9.70
   4   5   6  210.68    8.10
   4   5   6  239.98   10.00
   4   5   6  228.38    9.80
   4   5   6  216.08    9.70
   4   5   6  228.98    8.10
  -5  -5  -6  125.99    7.00
  -5  -5  -6  137.19    7.90
   5   5   6  141.99    7.20
   5   5   6  132.19    7.10
  -6  -5  -6    7.20    2.50
  -6  -5  -6    4.90    1.80
   6   5   6    1.00    1.70
   6   5   6    3.20    2.10
   6   5   6    2.40    1.80
  -7  -5  -6  108.19    7.80
  -7  -5  -6   95.79    6.20
   7   5   6  107.49    6.70
   7   5   6   93.39    6.40
   7   5   6  100.39    7.50
   6  -6  -6    5.10    3.10
   6  -6  -6    6.70    2.60
  -6   6   6    2.10    2.10
   5  -6  -6  229.18   11.40
   5  -6  -6  219.98   12.50
  -5   6   6  231.48   11.40
  -5   6   6  211.18    8.60
   4  -6  -6    7.20    2.40
   4  -6  -6    6.80    2.80
  -4   6   6    5.80    3.00
   3  -6  -6  169.98    8.60
   3  -6  -6  167.28    8.80
   3  -6  -6  166.88    9.40
   3  -6  -6  172.78    8.60
  -3   6   6  172.68    9.80
  -3   6   6  169.78    8.50
  -3   6   6  160.98    8.40
  -3   6   6  174.78    8.60
   2  -6  -6   69.79    4.60
   2  -6  -6   72.99    5.40
   2  -6  -6   66.29    4.70
   2  -6  -6   74.99    4.90
  -2   6   6   70.09    4.70
  -2   6   6   67.79    4.70
  -2   6   6   68.69    4.70
  -2   6   6   67.39    5.40
   1  -6  -6  420.96   17.80
   1  -6  -6  471.35   17.90
   1  -6  -6  450.65   18.80
   1  -6  -6  502.95   18.90
  -1   6   6  458.85   18.60
  -1   6   6  477.85   17.80
   0  -6  -6  157.58    7.40
   0  -6  -6  163.98    7.70
   0  -6  -6  157.68    7.40
   0   6   6  155.28    7.40
   0   6   6  157.18    7.30
   0   6   6  160.58    8.80
   0   6   6  169.28    7.40
  -1  -6  -6    7.50    1.70
  -1  -6  -6    9.00    1.80
  -1  -6  -6    7.90    1.90
   1   6   6    6.70    1.70
   1   6   6    7.10    1.60
   1   6   6    6.30    1.50
  -2  -6  -6  639.54   23.30
  -2  -6  -6  623.64   23.10
  -2  -6  -6  663.33   24.00
   2   6   6  627.54   23.30
   2   6   6  655.43   23.10
   2   6   6  648.24   23.30
  -3  -6  -6  173.98    8.10
  -3  -6  -6  177.88    9.80
   3   6   6  190.68    8.60
   3   6   6  188.28    7.70
   3   6   6  182.98    8.40
   3   6   6  184.38    8.20
  -4  -6  -6   51.69    4.60
  -4  -6  -6   51.59    4.20
   4   6   6   54.49    3.70
   4   6   6   52.49    4.00
  -5  -6  -6  358.06   15.00
  -5  -6  -6  365.36   16.00
   5   6   6  387.46   15.30
   5   6   6  366.66   15.20
   5   6   6  345.97   13.40
  -6  -6  -6    3.50    2.30
   6   6   6    4.30    1.10
   6   6   6    5.00    2.20
   6   6   6    6.80    2.30
  -7  -6  -6   98.79    7.50
   7   6   6   74.39    3.80
   7   6   6   82.39    5.90
   7   6   6   89.09    6.30
   5  -7  -6  184.98   11.70
   5  -7  -6  215.78   10.90
  -5   7   6  202.08   10.80
  -5   7   6  188.68    8.30
   4  -7  -6    5.20    2.80
   4  -7  -6    6.50    2.30
  -4   7   6    2.60    2.10
  -4   7   6    6.80    2.40
   3  -7  -6   44.20    4.30
   3  -7  -6   49.20    5.20
   3  -7  -6   41.60    4.30
  -3   7   6   47.60    4.40
  -3   7   6   50.19    4.40
   2  -7  -6  153.58    8.60
   2  -7  -6  154.28    7.90
   2  -7  -6  135.49    7.70
   2  -7  -6  150.78    7.90
  -2   7   6  137.39    7.50
  -2   7   6  142.79    8.60
  -2   7   6  142.59    7.60
  -2   7   6  140.99    7.60
   1  -7  -6   60.69    4.50
   1  -7  -6   60.49    4.40
   1  -7  -6   66.09    4.70
  -1   7   6   61.49    5.00
  -1   7   6   62.39    4.40
  -1   7   6   67.49    4.50
  -1   7   6   66.39    4.40
   0  -7  -6  241.38   10.40
   0  -7  -6  225.08   10.00
   0  -7  -6  230.38   10.00
   0   7   6  225.58    9.90
   0   7   6  234.08   11.00
   0   7   6  211.08    9.90
   0   7   6  231.88   10.00
  -1  -7  -6  112.09    6.20
  -1  -7  -6  100.99    5.50
  -1  -7  -6   97.09    5.50
   1   7   6  104.69    5.70
   1   7   6  101.49    5.90
   1   7   6  102.69    5.60
  -2  -7  -6  319.47   12.20
  -2  -7  -6  320.47   13.00
  -2  -7  -6  330.17   13.10
  -2  -7  -6  333.47   13.80
   2   7   6  311.87   13.90
   2   7   6  324.87   13.10
   2   7   6  332.17   13.20
  -3  -7  -6  603.84   22.60
  -3  -7  -6  587.94   21.20
  -3  -7  -6  634.84   23.70
  -3  -7  -6  592.94   22.70
   3   7   6  628.44   22.40
   3   7   6  623.64   22.50
   3   7   6  591.54   22.80
   3   7   6  647.14   23.10
  -4  -7  -6    2.30    1.30
  -4  -7  -6    0.20    1.70
   4   7   6    0.80    1.40
   4   7   6    0.00    1.30
   4   7   6    0.40    1.00
  -5  -7  -6   82.39    6.40
   5   7   6   92.89    5.90
   5   7   6   88.69    5.10
   5   7   6   85.09    6.50
  -6  -7  -6    5.90    2.70
   6   7   6    6.30    2.30
   6   7   6    3.00    1.40
   7   7   6    4.00    2.40
   7   7   6    7.40    1.60
   5  -8  -6   60.69    6.50
  -5   8   6   47.60    6.90
  -5   8   6   61.99    6.80
  -5   8   6   51.19    3.80
   4  -8  -6   75.29    5.90
  -4   8   6   70.39    5.80
  -4   8   6   68.19    5.70
   3  -8  -6   20.70    3.50
  -3   8   6   22.20    3.80
  -3   8   6   19.50    3.40
   2  -8  -6  399.46   16.90
   2  -8  -6  401.96   18.10
   2  -8  -6  422.86   17.20
  -2   8   6  415.76   17.80
  -2   8   6  392.26   16.90
  -2   8   6  450.75   20.10
  -2   8   6  404.66   16.80
   1  -8  -6  395.06   15.80
   1  -8  -6  357.06   15.50
   1  -8  -6  364.06   15.70
  -1   8   6  380.56   15.40
  -1   8   6  374.66   16.50
  -1   8   6  378.26   15.50
  -1   8   6  370.56   15.40
   0  -8  -6   51.39    4.00
   0  -8  -6   45.70    3.90
   0  -8  -6   49.20    4.30
   0   8   6   55.09    4.20
   0   8   6   43.90    4.20
   0   8   6   49.30    3.90
   0   8   6   52.69    4.00
  -1  -8  -6  182.98    8.50
  -1  -8  -6  187.98    8.60
  -1  -8  -6  161.88    8.60
  -1  -8  -6  185.48    9.00
   1   8   6  185.68    8.50
   1   8   6  171.48    8.80
   1   8   6  170.48    8.40
  -2  -8  -6  104.69    6.30
  -2  -8  -6  127.49    5.90
  -2  -8  -6  121.69    6.50
  -2  -8  -6  128.09    7.20
   2   8   6  130.99    6.80
   2   8   6  117.09    6.60
   2   8   6  123.59    6.70
  -3  -8  -6  335.77   12.70
  -3  -8  -6  320.87   13.80
  -3  -8  -6  370.06   15.20
   3   8   6  338.37   16.20
   3   8   6  339.77   13.50
   3   8   6  362.06   14.50
   3   8   6  336.37   13.90
  -4  -8  -6   45.90    3.90
  -4  -8  -6   47.20    4.70
  -4  -8  -6   41.50    3.90
   4   8   6   44.00    3.10
   4   8   6   54.49    4.60
   4   8   6   39.80    3.90
  -5  -8  -6   10.10    3.00
   5   8   6    8.80    2.60
   5   8   6    4.00    1.90
  -6  -8  -6  146.49    9.20
   6   8   6  135.09    8.30
   6   8   6  127.49    7.20
  -7  -8  -6    0.40    2.20
   7   8   6    1.40    1.50
   7   8   6    2.10    2.00
   4  -9  -6  101.79    7.20
   3  -9  -6   36.70    4.80
  -3   9   6   36.90    4.70
  -3   9   6   43.30    4.70
   2  -9  -6   88.59    6.40
  -2   9   6   99.59    6.50
  -2   9   6   83.99    6.20
   1  -9  -6  298.67   13.50
   1  -9  -6  305.97   13.70
  -1   9   6  312.17   13.40
  -1   9   6  297.87   13.40
   0  -9  -6    9.00    2.40
   0  -9  -6   14.60    3.00
   0  -9  -6   12.40    2.80
   0   9   6   13.20    2.70
   0   9   6    9.60    2.60
   0   9   6   15.30    2.80
   0   9   6   10.30    2.80
  -1  -9  -6   45.40    3.80
  -1  -9  -6   41.50    3.70
  -1  -9  -6   45.00    4.40
  -1  -9  -6   42.70    3.90
   1   9   6   46.80    4.10
   1   9   6   42.60    3.90
   1   9   6   48.60    4.30
   1   9   6   56.49    4.40
  -2  -9  -6   78.89    5.80
  -2  -9  -6   80.09    7.00
  -2  -9  -6   75.59    5.10
   2   9   6   70.79    5.00
   2   9   6   69.99    5.20
   2   9   6   83.59    5.50
  -3  -9  -6   61.39    4.50
  -3  -9  -6   63.69    5.40
  -3  -9  -6   62.89    4.60
  -3  -9  -6   65.39    3.80
   3   9   6   58.79    4.60
   3   9   6   60.59    4.90
   3   9   6   63.29    4.70
  -4  -9  -6  202.48   11.10
  -4  -9  -6  217.98   10.00
  -4  -9  -6  202.38    8.20
   4   9   6  205.88    8.50
   4   9   6  211.98   10.60
  -5  -9  -6    1.60    0.60
  -5  -9  -6    0.70    2.40
   5   9   6   -1.50    1.60
  -6  -9  -6  149.79   10.00
   6   9   6  156.18    9.70
  -7  -9  -6   26.30    5.10
   7   9   6   44.80    5.70
   7   9   6   26.40    4.30
   4 -10  -6   45.40    5.20
   4 -10  -6   29.70    5.40
  -4  10   6   40.20    5.30
  -4  10   6   47.40    5.60
   3 -10  -6   73.29    6.10
   3 -10  -6   65.79    6.20
  -3  10   6   63.29    9.70
  -3  10   6   67.99    6.10
   2 -10  -6    1.50    2.00
  -2  10   6    3.90    2.10
  -2  10   6    3.00    2.30
   1 -10  -6   82.59    6.30
   1 -10  -6   99.59    6.70
  -1  10   6   94.79    6.30
  -1  10   6   99.39    6.60
   0 -10  -6   70.89    5.60
   0 -10  -6   57.19    5.00
   0  10   6   74.79    5.50
   0  10   6   64.39    5.30
  -1 -10  -6   18.50    3.20
  -1 -10  -6   16.70    3.30
  -1 -10  -6   24.50    3.90
   1  10   6   23.30    3.80
   1  10   6   15.20    2.90
   1  10   6   19.40    3.40
  -2 -10  -6  287.27   12.00
  -2 -10  -6  256.67   13.20
  -2 -10  -6  289.17   13.40
   2  10   6  276.07   12.60
   2  10   6  276.37   12.90
  -3 -10  -6    5.00    1.50
  -3 -10  -6    4.10    2.30
   3  10   6    2.50    2.00
   3  10   6    4.00    2.10
  -4 -10  -6   77.39    6.60
  -4 -10  -6   82.79    4.40
   4  10   6   86.79    6.40
   4  10   6   76.79    4.10
  -5 -10  -6    0.80    2.20
  -5 -10  -6   -0.30    0.70
   5  10   6    1.70    1.90
  -6 -10  -6   61.79    6.60
   6  10   6   56.79    5.70
   3 -11  -6   14.10    3.80
  -3  11   6   12.30    4.00
  -3  11   6   30.10    4.70
   2 -11  -6   74.09    6.60
   2 -11  -6   75.39    6.20
  -2  11   6   74.19    7.00
   1 -11  -6   27.80    4.20
   1 -11  -6   27.10    4.40
  -1  11   6   26.40    4.10
  -1  11   6   24.40    3.80
   0 -11  -6  134.69    8.20
   0 -11  -6  122.29    7.80
   0  11   6  124.99    7.70
   0  11   6  133.19    7.80
  -1 -11  -6   10.10    2.70
  -1 -11  -6    7.90    2.70
   1  11   6   16.50    3.30
   1  11   6   17.30    3.20
  -2 -11  -6  214.18   10.30
  -2 -11  -6  226.18   11.60
   2  11   6  216.28   11.00
  -3 -11  -6   33.30    3.30
  -3 -11  -6   28.20    4.50
   3  11   6   23.70    3.90
  -4 -11  -6   25.00    4.50
  -4 -11  -6   21.60    2.80
   4  11   6   18.60    1.90
   4  11   6   23.10    4.10
  -5 -11  -6   14.80    2.00
  -5 -11  -6   11.20    5.60
   5  11   6   15.70    5.40
  -6 -11  -6    4.30    2.80
   6  11   6    3.00    2.90
   6  11   6   -2.10    1.90
   2 -12  -6   89.79   12.00
   2 -12  -6   93.29    7.80
  -2  12   6   97.09    7.60
  -2  12   6   91.59    7.50
   1 -12  -6    1.30    2.20
   1 -12  -6    3.90    2.70
  -1  12   6    3.80    2.80
  -1  12   6    2.00    2.30
   0 -12  -6  120.29    8.40
   0 -12  -6  133.39    8.40
   0  12   6  127.89    8.30
   0  12   6  132.49    8.20
  -1 -12  -6   52.19    4.70
  -1 -12  -6   37.30    5.00
   1  12   6   40.80    4.50
   1  12   6   38.30    4.50
  -2 -12  -6   18.40    5.40
  -2 -12  -6   22.80    3.70
   2  12   6   16.10    3.30
  -3 -12  -6   68.59    5.20
  -3 -12  -6   80.49    6.90
   3  12   6   78.89    6.50
  -4 -12  -6   20.50    3.10
   4  12   6   19.30    3.90
   4  12   6   17.10    1.80
  -5 -12  -6   74.79    4.60
   5  12   6   76.69    7.80
   0 -13  -6   23.80    6.70
   0 -13  -6   31.20    4.90
   0  13   6   24.90    6.50
   0  13   6   19.60    4.50
  -1 -13  -6   56.29    9.70
   1  13   6   88.09    8.90
  -2 -13  -6    7.80    2.60
   2  13   6   11.40    3.50
  -3 -13  -6   95.89    6.50
  -3 -13  -6   92.49    7.50
  -4 -13  -6    4.10    2.70
  -4 -13  -6    4.60    2.10
   4  13   6    2.70    0.90
   4  13   6    1.30    2.30
   2   8  -7   -0.60    3.50
   2   8  -7    1.30    1.30
  -2  -8   7    1.30    2.00
   1   8  -7   25.70    2.70
   1   8  -7   15.20    2.00
   1   8  -7   14.10    2.10
  -1  -8   7   17.80    3.60
   4   7  -7    7.70    4.60
   4   7  -7    1.00    1.40
  -4  -7   7    4.50    2.50
   3   7  -7   40.20    3.90
   3   7  -7   43.60    6.90
  -3  -7   7   40.10    5.20
   2   7  -7   71.59    4.90
   2   7  -7   86.19    8.20
   2   7  -7   82.09    5.00
  -2  -7   7   74.69    6.00
   1   7  -7   20.30    2.40
   1   7  -7   22.20    2.50
   1   7  -7   18.30    2.10
  -1  -7   7   18.30    3.70
   0   7  -7  111.89    5.60
   0   7  -7  115.29    5.80
   0  -7   7  120.69    7.70
  -1   7  -7   15.10    2.00
  -1   7  -7   10.30    2.50
  -1   7  -7   15.00    2.00
   1  -7   7   10.90    3.10
  -2   7  -7   38.00    3.10
  -2   7  -7   37.10    4.40
  -2   7  -7   47.20    3.30
   2  -7   7   37.60    5.20
   5   6  -7   69.69    5.50
   5   6  -7   73.49   12.40
  -5  -6   7   57.09    3.10
  -5  -6   7   61.39    5.60
   4   6  -7   81.09    5.80
  -4  -6   7   82.09    6.20
   3   6  -7   97.69    8.60
   3   6  -7   94.99    5.70
   3   6  -7   83.69    5.70
   2   6  -7  217.48    9.80
   2   6  -7  218.28    9.60
   2   6  -7  237.38   13.40
  -2  -6   7  214.18   10.90
   1   6  -7   33.90    2.70
   1   6  -7   30.80    2.50
   1   6  -7   39.10    3.00
   1   6  -7   35.00    5.90
  -1  -6   7   33.70    4.40
   0   6  -7  132.89    6.80
   0   6  -7  141.29    6.30
   0   6  -7  142.49    6.10
   0  -6   7  124.99    7.80
  -1   6  -7   19.00    3.10
  -1   6  -7   17.50    1.90
  -1   6  -7   17.90    1.80
   1  -6   7   11.40    3.10
  -2   6  -7   13.60    1.90
  -2   6  -7   12.50    2.70
   2  -6   7   13.80    3.20
  -3   6  -7   56.59    3.90
  -3   6  -7   67.09    5.90
   3  -6   7   67.19    5.80
   6   5  -7   66.19    8.20
   6   5  -7   64.49    3.90
   6   5  -7   59.59    6.50
  -6  -5   7   72.89    4.50
  -6  -5   7   62.09    4.90
  -6  -5   7   65.69    6.00
   5   5  -7  112.49    7.20
   5   5  -7  102.89    5.60
  -5  -5   7  111.09    7.20
  -5  -5   7   94.19    5.30
  -5  -5   7  117.19    6.50
  -5  -5   7   99.99    6.50
   4   5  -7  197.78    9.80
   4   5  -7  183.18    9.70
   4   5  -7  209.18   12.90
  -4  -5   7  207.78   10.10
  -4  -5   7  201.18   10.30
   3   5  -7   31.10    3.40
   3   5  -7   32.80    3.30
   3   5  -7   38.40    6.00
  -3  -5   7   36.90    4.10
  -3  -5   7   35.60    4.60
   2   5  -7  138.99    9.50
   2   5  -7  133.59    7.30
   2   5  -7  142.29    6.60
   2   5  -7  126.39    6.50
  -2  -5   7  138.09    7.70
   1   5  -7   17.10    1.70
   1   5  -7   21.20    4.40
   1   5  -7   23.30    3.80
   1   5  -7   15.30    1.90
   1   5  -7   15.40    1.80
  -1  -5   7   13.70    2.90
   0   5  -7   41.20    3.30
   0   5  -7   37.60    2.40
   0  -5   7   41.80    4.00
  -1   5  -7  296.07   12.40
  -1   5  -7  284.07   10.40
  -1   5  -7  257.27   10.90
   1  -5   7  281.57   12.80
  -2   5  -7    2.60    0.90
  -2   5  -7    3.70    2.10
   2  -5   7    1.40    1.80
  -3   5  -7  112.29    5.70
  -3   5  -7  111.79    5.50
  -3   5  -7  108.39    7.20
  -3   5  -7  113.59    7.70
   3  -5   7  104.19    7.00
  -4   5  -7   21.30    5.30
  -4   5  -7   15.60    3.20
  -4   5  -7    6.90    2.20
  -4   5  -7   10.20    1.90
   6   4  -7   52.89    5.40
   6   4  -7   66.29    7.40
  -6  -4   7   62.99    5.00
  -6  -4   7   59.59    4.60
  -6  -4   7   59.99    5.40
   5   4  -7    0.90    1.00
   5   4  -7   -0.80    2.20
   5   4  -7    0.10    1.50
  -5  -4   7    0.90    1.70
  -5  -4   7    0.80    1.00
  -5  -4   7    0.90    1.20
  -5  -4   7    1.20    1.70
   4   4  -7   52.89    4.30
   4   4  -7   44.40    3.40
   4   4  -7   46.70    4.20
   4   4  -7   42.80    6.40
  -4  -4   7   48.00    2.60
  -4  -4   7   42.30    4.20
  -4  -4   7   48.20    4.40
   3   4  -7  131.49    9.20
   3   4  -7  121.89    6.70
   3   4  -7  126.49    6.60
   3   4  -7  129.89    6.80
  -3  -4   7  121.49    7.20
  -3  -4   7  138.79    7.70
   2   4  -7    3.70    2.60
   2   4  -7    2.70    2.20
   2   4  -7    3.00    1.20
   2   4  -7    2.30    1.10
  -2  -4   7    1.50    1.80
  -2  -4   7   -0.10    1.30
   1   4  -7  413.36   14.80
   1   4  -7  411.16   14.60
   1   4  -7  400.96   16.30
   1   4  -7  446.46   18.70
  -1  -4   7  384.06   16.30
  -1  -4   7  393.06   17.20
   0   4  -7    2.10    0.70
   0   4  -7    2.70    0.70
   0   4  -7    3.60    1.70
   0   4  -7    0.50    1.00
   0   4  -7    2.90    2.10
   0  -4   7   -0.20    1.50
  -1   4  -7  448.36   15.60
  -1   4  -7  469.35   19.00
  -1   4  -7  439.76   15.40
   1  -4   7  425.46   18.90
  -2   4  -7   39.60    2.40
  -2   4  -7   41.60    2.50
  -2   4  -7   42.60    4.30
   2  -4   7   44.90    4.00
  -3   4  -7   39.40    4.60
  -3   4  -7   42.50    2.90
  -3   4  -7   48.10    3.10
   3  -4   7   38.50    4.00
  -4   4  -7   54.89    4.90
  -4   4  -7   69.99    4.30
  -4   4  -7   59.69    3.90
  -4   4  -7   66.19    6.10
   4  -4   7   68.89    5.20
   6   3  -7   78.19    6.30
  -6  -3   7   81.19    5.90
  -6  -3   7   76.39    5.30
  -6  -3   7   81.89    5.50
   5   3  -7   35.00    4.10
   5   3  -7   47.30    6.60
  -5  -3   7   37.90    3.50
  -5  -3   7   43.60    4.40
  -5  -3   7   38.30    4.20
   4   3  -7   84.59    4.60
   4   3  -7   84.39    5.60
   4   3  -7   85.79    5.60
   4   3  -7   86.49    7.50
  -4  -3   7   91.69    5.90
  -4  -3   7   81.69    5.80
  -4  -3   7   89.49    4.40
   3   3  -7  273.97   13.80
   3   3  -7  249.88   10.90
   3   3  -7  239.88   10.90
   3   3  -7  260.57   10.70
  -3  -3   7  270.97   12.10
  -3  -3   7  261.47   11.60
   2   3  -7   11.60    1.80
   2   3  -7   10.70    1.80
   2   3  -7    9.30    3.10
   2   3  -7   12.10    2.10
  -2  -3   7   12.90    2.80
  -2  -3   7   11.40    2.30
   1   3  -7  474.45   18.50
   1   3  -7  386.16   14.80
   1   3  -7  386.86   16.00
   1   3  -7  387.86   17.20
   1   3  -7  409.66   14.70
   1   3  -7  407.26   14.80
  -1  -3   7  433.56   16.50
  -1  -3   7  440.76   17.50
   0   3  -7    9.40    2.70
   0   3  -7    8.90    1.70
   0   3  -7    9.40    0.90
   0   3  -7    9.10    0.90
   0   3  -7    7.30    2.00
   0   3  -7    8.80    2.70
   0  -3   7    8.80    2.10
   0  -3   7    9.40    2.70
  -1   3  -7    6.00    2.30
  -1   3  -7    8.20    1.90
  -1   3  -7    7.40    0.70
  -1   3  -7    9.30    2.10
   1  -3   7   12.20    2.30
  -2   3  -7   51.79    4.40
  -2   3  -7   50.59    2.50
  -2   3  -7   48.60    2.50
   2  -3   7   54.59    4.10
  -3   3  -7   28.90    2.20
  -3   3  -7   30.80    4.20
  -3   3  -7   29.90    2.30
   3  -3   7   34.10    3.40
  -4   3  -7   33.90    3.50
  -4   3  -7   42.60    3.30
  -4   3  -7   42.30    3.20
  -4   3  -7   45.40    5.00
   4  -3   7   40.80    3.80
  -5   3  -7   28.20    3.30
  -5   3  -7   25.20    2.80
  -5   3  -7   32.20    3.30
  -5   3  -7   31.70    6.00
   5  -3   7   31.80    4.00
   7   2  -7   18.70    4.90
   7   2  -7   20.10    5.70
  -7  -2   7   17.50    3.20
   6   2  -7   29.70    4.20
   6   2  -7   25.30    5.10
  -6  -2   7   22.20    3.20
  -6  -2   7   21.70    3.00
  -6  -2   7   23.70    3.80
   5   2  -7  378.76   16.50
   5   2  -7  409.26   19.20
  -5  -2   7  392.66   15.60
  -5  -2   7  397.16   16.80
  -5  -2   7  371.46   15.30
  -5  -2   7  389.76   16.50
   4   2  -7   12.40    2.40
   4   2  -7   15.00    4.00
   4   2  -7   13.40    2.50
  -4  -2   7   17.60    3.20
  -4  -2   7   12.70    1.90
  -4  -2   7   18.90    3.10
  -4  -2   7   11.50    1.70
   3   2  -7  420.26   17.60
   3   2  -7  472.55   17.70
   3   2  -7  441.56   17.00
   3   2  -7  530.55   20.80
  -3  -2   7  473.05   16.10
  -3  -2   7  471.15   18.20
  -3  -2   7  448.16   20.30
   2   2  -7   65.89    3.90
   2   2  -7   67.99    4.20
   2   2  -7   70.59    3.90
   2   2  -7   76.19    6.00
  -2  -2   7   80.19    8.20
  -2  -2   7   78.09    4.80
   1   2  -7  175.68    6.90
   1   2  -7  174.78    6.90
   1   2  -7  179.48    9.50
   1   2  -7  175.38    8.00
   1   2  -7  163.68    6.80
  -1  -2   7  179.38    8.20
  -1  -2   7  189.88    9.30
   0   2  -7  365.86   14.70
   0   2  -7  375.46   14.10
   0   2  -7  365.76   15.70
   0   2  -7  374.96   12.70
   0   2  -7  347.57   15.70
   0  -2   7  383.96   14.80
   0  -2   7  394.16   16.20
   0  -2   7  373.66   14.60
  -1   2  -7   31.00    3.70
  -1   2  -7   31.20    3.00
  -1   2  -7   26.90    3.30
  -1   2  -7   33.30    4.10
   1  -2   7   34.20    4.10
   1  -2   7   29.10    2.80
   1  -2   7   27.40    3.30
  -2   2  -7  498.25   20.00
  -2   2  -7  504.85   17.70
  -2   2  -7  491.95   21.50
  -2   2  -7  563.34   20.40
  -2   2  -7  523.85   17.70
   2  -2   7  536.65   19.50
   2  -2   7  514.05   20.10
  -3   2  -7   84.19    6.00
  -3   2  -7   82.39    4.10
   3  -2   7   84.59    5.00
   3  -2   7   81.79    5.80
  -4   2  -7  140.99    7.10
  -4   2  -7  152.88    7.00
  -4   2  -7  153.68    9.00
  -4   2  -7  140.79    6.70
   4  -2   7  153.18    8.40
   4  -2   7  152.58    7.50
  -5   2  -7   35.70    5.10
  -5   2  -7   34.90    3.30
  -5   2  -7   32.60    3.30
  -5   2  -7   30.60    3.00
   5  -2   7   35.30    3.40
  -6   2  -7    4.60    2.60
  -6   2  -7    4.20    1.90
  -6   2  -7    1.50    2.40
   6  -2   7    8.90    2.20
  -7  -1   7   94.09    4.90
  -7  -1   7  103.89    7.20
   6   1  -7    2.40    2.00
   6   1  -7   -2.10    2.10
  -6  -1   7    2.20    1.00
  -6  -1   7    2.40    1.80
   5   1  -7  259.27   13.70
   5   1  -7  253.37   11.80
  -5  -1   7  242.68   10.90
  -5  -1   7  226.08   10.60
   4   1  -7    0.10    1.20
   4   1  -7    0.70    1.40
   4   1  -7    2.30    2.40
  -4  -1   7    1.00    1.10
  -4  -1   7    0.00    1.00
  -4  -1   7    0.80    1.70
  -4  -1   7   -1.30    1.50
  -4  -1   7    2.30    1.60
   3   1  -7   12.00    2.10
   3   1  -7   10.20    2.00
   3   1  -7    7.60    2.90
  -3  -1   7    8.40    2.10
  -3  -1   7   11.50    1.50
   2   1  -7  437.76   15.90
   2   1  -7  422.26   15.90
   2   1  -7  442.16   18.30
   2   1  -7  413.66   15.80
   2   1  -7  426.46   14.60
  -2  -1   7  474.65   16.90
  -2  -1   7  393.96   18.50
   1   1  -7   16.30    1.50
   1   1  -7   14.50    1.40
   1   1  -7   18.90    3.10
   1   1  -7   17.10    2.30
  -1  -1   7   23.90    2.70
  -1  -1   7   18.20    3.10
  -1  -1   7   21.70    2.30
   0   1  -7  708.93   25.10
   0   1  -7  637.04   23.90
   0   1  -7  669.43   22.50
   0   1  -7  624.14   25.10
   0  -1   7  672.43   26.00
   0  -1   7  667.93   24.20
   0  -1   7  654.83   23.80
  -1   1  -7  162.48    7.80
  -1   1  -7  164.68    8.90
  -1   1  -7  169.78    8.00
   1  -1   7  161.48    7.90
   1  -1   7  159.08    7.30
   1  -1   7  166.88    8.80
  -2   1  -7  303.87   15.00
  -2   1  -7  324.07   13.60
  -2   1  -7  298.47   10.50
  -2   1  -7  297.37   10.60
  -2   1  -7  292.67   12.20
   2  -1   7  306.37   12.80
   2  -1   7  291.87   12.60
  -3   1  -7  250.77   12.80
  -3   1  -7  259.97   10.20
  -3   1  -7  279.37   12.30
  -3   1  -7  265.77   10.10
  -3   1  -7  271.97   11.80
   3  -1   7  268.77   11.80
   3  -1   7  268.87   10.80
  -4   1  -7    2.50    1.10
  -4   1  -7    3.30    1.30
  -4   1  -7    4.60    2.40
  -4   1  -7    2.30    1.10
   4  -1   7    5.60    1.60
   4  -1   7    3.70    2.10
  -5   1  -7   56.59    4.40
  -5   1  -7   54.89    3.40
  -5   1  -7   64.39    5.80
   5  -1   7   69.49    5.40
   5  -1   7   56.39    3.90
  -6   1  -7   40.30    2.70
  -6   1  -7   38.00    5.60
  -6   1  -7   43.50    4.30
   6  -1   7   41.10    3.40
   6  -1   7   31.50    4.30
   7   0  -7   45.80    8.70
  -7   0   7   48.40    3.80
   6   0  -7   56.29    6.70
   6   0  -7   59.89    5.50
  -6   0   7   63.19    3.90
  -6   0   7   72.89    5.50
   5   0  -7    1.20    1.80
   5   0  -7    1.00    2.20
  -5   0   7    3.20    1.60
  -5   0   7    5.40    2.00
  -5   0   7    2.90    1.10
   4   0  -7  337.47   16.00
   4   0  -7  323.27   14.10
   4   0  -7  342.77   14.10
  -4   0   7  315.57   13.30
  -4   0   7  353.26   12.20
  -4   0   7  353.26   13.70
  -4   0   7  325.07   15.70
   3   0  -7   42.90    3.50
   3   0  -7   44.10    4.80
   3   0  -7   44.20    3.40
   3   0  -7   43.80    2.40
  -3   0   7   41.50    4.50
  -3   0   7   44.20    3.30
  -3   0   7   44.70    3.70
   2   0  -7  879.81   30.40
   2   0  -7  870.81   31.30
   2   0  -7  877.21   31.30
  -2   0   7  866.41   30.30
  -2   0   7  899.91   31.10
  -2   0   7  928.41   33.40
  -2   0   7  858.41   30.30
  -2   0   7 1046.30   33.60
  -2   0   7  878.91   31.90
   1   0  -7  392.16   14.10
   1   0  -7  392.46   14.80
   1   0  -7  417.86   16.40
   1   0  -7  404.06   14.30
   1   0  -7  397.26   14.30
  -1   0   7  384.06   14.80
  -1   0   7  391.96   16.20
  -1   0   7  398.26   15.10
   0   0  -7  203.78    8.50
   0   0  -7  193.98    7.10
   0   0  -7  194.68    7.10
   0   0  -7  195.68    9.00
   0   0   7  194.38    8.40
   0   0   7  191.38    8.20
   0   0   7  194.98    9.60
  -1   0  -7   29.30    1.40
  -1   0  -7   29.60    3.40
  -1   0  -7   23.40    2.50
  -1   0  -7   35.90    2.90
   1   0   7   26.10    3.40
   1   0   7   32.10    2.40
  -2   0  -7    1.00    1.70
  -2   0  -7    0.30    1.20
  -2   0  -7    1.70    0.60
  -2   0  -7    2.70    1.20
  -2   0  -7    0.80    0.60
   2   0   7    1.20    1.00
   2   0   7    1.20    1.90
   2   0   7    3.60    1.70
  -3   0  -7  209.88    8.40
  -3   0  -7  201.48    8.10
  -3   0  -7  199.48    7.90
  -3   0  -7  207.78    8.30
   3   0   7  207.68    9.50
   3   0   7  197.08    8.30
  -4   0  -7  143.19    8.70
  -4   0  -7  136.79    5.50
  -4   0  -7  143.59    8.30
  -4   0  -7  142.89    6.50
  -4   0  -7  141.19    6.80
   4   0   7  138.39    7.70
   4   0   7  136.79    6.30
  -5   0  -7   54.19    5.20
  -5   0  -7   52.79    5.40
  -5   0  -7   51.39    4.20
   5   0   7   53.89    4.70
   5   0   7   48.00    3.30
  -6   0  -7  106.09    6.80
  -6   0  -7  105.29   11.50
   6   0   7  100.29    6.80
   7  -1  -7   14.60    4.70
  -7   1   7   16.50    3.30
  -7   1   7   13.10    2.40
   6  -1  -7  186.98   10.10
   6  -1  -7  177.08   11.50
  -6   1   7  191.18    9.20
  -6   1   7  176.48    9.70
   5  -1  -7    0.00    1.50
   5  -1  -7   -1.90    2.00
  -5   1   7    2.10    1.30
  -5   1   7   -0.50    1.20
  -5   1   7   -1.40    1.30
   4  -1  -7  289.17   13.80
   4  -1  -7  257.87   12.00
   4  -1  -7  292.67   12.20
  -4   1   7  254.97   13.50
  -4   1   7  292.57   10.70
  -4   1   7  260.77   11.60
  -4   1   7  269.77   11.60
   3  -1  -7    1.70    0.90
   3  -1  -7    1.80    2.10
   3  -1  -7    2.50    1.30
   3  -1  -7    0.70    1.20
  -3   1   7   -0.10    0.80
  -3   1   7    2.50    1.80
  -3   1   7    1.30    1.00
   2  -1  -7  320.17   12.30
   2  -1  -7  326.37   14.00
   2  -1  -7  311.27   11.70
   2  -1  -7  318.67   12.30
  -2   1   7  318.47   11.80
  -2   1   7  316.67   11.70
  -2   1   7  312.57   12.60
  -2   1   7  320.47   14.00
  -2   1   7  307.47   11.70
   1  -1  -7  192.78    9.20
   1  -1  -7  188.68    7.70
   1  -1  -7  189.58    7.60
   1  -1  -7  188.98    7.80
  -1   1   7  184.88    7.00
  -1   1   7  192.68    8.20
  -1   1   7  195.28    8.00
  -1   1   7  188.48    6.70
  -1   1   7  199.58    9.30
  -1   1   7  226.18    9.80
   0  -1  -7  144.19    7.00
   0  -1  -7  140.89    5.70
   0  -1  -7  143.59    5.70
   0   1   7  131.89    7.70
   0   1   7  148.99    6.60
   0   1   7  150.28    7.70
   0   1   7  147.89    6.50
  -1  -1  -7   61.99    3.70
  -1  -1  -7   66.89    2.90
  -1  -1  -7   63.29    2.80
  -1  -1  -7   65.29    4.80
   1   1   7   60.29    4.60
   1   1   7   63.69    3.40
   1   1   7   62.49    4.00
  -2  -1  -7  443.36   16.20
  -2  -1  -7  482.45   18.60
  -2  -1  -7  454.75   15.90
  -2  -1  -7  458.05   16.20
   2   1   7  453.75   17.40
   2   1   7  444.56   16.30
  -3  -1  -7  210.38   10.20
  -3  -1  -7  187.28    8.30
  -3  -1  -7  179.98    6.70
  -3  -1  -7  206.78    8.20
   3   1   7  194.78   10.00
   3   1   7  192.28    7.70
   3   1   7  210.48    9.20
  -4  -1  -7  212.58    9.30
  -4  -1  -7  213.88   11.00
  -4  -1  -7  203.98    8.80
   4   1   7  208.68    8.20
   4   1   7  218.28    9.90
  -5  -1  -7    4.60    1.70
  -5  -1  -7    3.80    1.80
   5   1   7    3.40    2.00
   5   1   7    3.10    1.00
  -6  -1  -7   59.99    6.00
  -6  -1  -7   74.69    5.50
   6   1   7   63.59    5.40
   6   1   7   62.49    3.40
  -7  -1  -7   11.00    3.40
  -7  -1  -7   12.90    3.00
   7   1   7   10.40    1.40
   7   1   7    7.40    2.30
   7  -2  -7   -0.70    1.70
  -7   2   7   -0.30    1.80
  -7   2   7   -0.90    1.40
   6  -2  -7  204.28   12.60
   6  -2  -7  230.88   11.60
  -6   2   7  207.78   10.00
  -6   2   7  232.38   11.50
   5  -2  -7   67.19    6.50
   5  -2  -7   76.39    4.80
   5  -2  -7   75.99    5.60
  -5   2   7   72.29    5.20
  -5   2   7   69.19    5.40
   4  -2  -7  155.48    7.90
   4  -2  -7  141.49    7.80
   4  -2  -7  152.68    9.20
   4  -2  -7  144.49    7.10
  -4   2   7  133.89    8.80
  -4   2   7  148.39    7.60
  -4   2   7  153.88    6.90
   3  -2  -7  188.38   10.00
   3  -2  -7  189.18    9.40
   3  -2  -7  185.48    8.70
   3  -2  -7  192.28    8.20
  -3   2   7  200.48    8.60
  -3   2   7  202.78    8.10
  -3   2   7  186.08   10.10
  -3   2   7  196.48    7.30
   2  -2  -7   13.80    2.00
   2  -2  -7   15.30    2.10
   2  -2  -7   14.90    1.80
   2  -2  -7   17.10    3.10
  -2   2   7   15.50    1.60
  -2   2   7   15.00    1.90
  -2   2   7   19.10    3.10
  -2   2   7   19.40    2.20
   1  -2  -7 1382.76   46.40
   1  -2  -7 1333.17   44.80
   1  -2  -7 1243.18   45.00
   1  -2  -7 1340.37   44.90
  -1   2   7 1351.16   44.90
  -1   2   7 1367.76   44.30
  -1   2   7 1232.28   49.20
  -1   2   7 1325.37   45.20
  -1   2   7 1287.17   44.30
   0  -2  -7  388.36   14.20
   0  -2  -7  379.66   14.10
   0  -2  -7  399.26   15.20
   0   2   7  386.36   13.20
   0   2   7  433.76   16.40
   0   2   7  401.26   14.50
   0   2   7  388.36   14.70
   0   2   7  372.06   15.10
  -1  -2  -7  418.46   15.00
  -1  -2  -7  399.06   14.30
  -1  -2  -7  408.06   14.60
   1   2   7  439.66   16.80
   1   2   7  400.46   14.70
   1   2   7  374.06   14.90
   1   2   7  419.16   15.50
  -2  -2  -7  724.93   24.90
  -2  -2  -7  725.53   24.20
  -2  -2  -7  732.03   26.80
  -2  -2  -7  687.63   24.50
   2   2   7  739.33   26.80
   2   2   7  688.83   24.50
   2   2   7  692.03   25.90
  -3  -2  -7   26.90    3.40
  -3  -2  -7   30.50    2.60
  -3  -2  -7   29.10    2.30
   3   2   7   34.10    4.00
   3   2   7   28.60    1.80
   3   2   7   30.90    3.50
  -4  -2  -7   36.20    3.20
  -4  -2  -7   34.10    2.80
  -4  -2  -7   36.60    4.10
   4   2   7   32.60    2.20
   4   2   7   34.70    1.70
   4   2   7   36.90    3.60
  -5  -2  -7   24.10    3.30
  -5  -2  -7   31.80    4.60
   5   2   7   20.50    1.70
   5   2   7   21.90    3.30
   5   2   7   22.00    1.70
  -6  -2  -7   14.10    3.60
  -6  -2  -7   16.50    3.10
   6   2   7   18.80    1.90
   6   2   7   18.00    3.30
   6   2   7   19.90    2.00
  -7  -2  -7   60.89    5.50
   7   2   7   43.40    3.60
   7   2   7   62.69    5.20
   7   2   7   53.79    3.70
   7  -3  -7   13.10    4.50
   7  -3  -7    8.60    2.90
  -7   3   7   10.90    2.50
  -7   3   7    6.10    2.90
   6  -3  -7   87.19    6.60
   6  -3  -7   66.09    7.00
   6  -3  -7   65.39    5.30
  -6   3   7   70.59    6.10
  -6   3   7   70.09    5.40
   5  -3  -7   90.79    7.50
   5  -3  -7  105.69    6.60
   5  -3  -7   91.99    5.90
  -5   3   7   92.89    5.80
  -5   3   7   99.29    6.60
   4  -3  -7   38.80    4.00
   4  -3  -7   45.70    5.00
   4  -3  -7   42.00    3.60
   4  -3  -7   41.00    3.90
  -4   3   7   35.00    4.60
  -4   3   7   46.50    3.60
  -4   3   7   37.50    3.70
   3  -3  -7  394.46   15.60
   3  -3  -7  382.46   15.20
   3  -3  -7  383.66   16.80
   3  -3  -7  398.76   15.60
  -3   3   7  396.36   15.40
  -3   3   7  400.06   14.90
  -3   3   7  364.26   16.90
  -3   3   7  402.06   13.80
   2  -3  -7  291.37   11.60
   2  -3  -7  276.07   12.80
   2  -3  -7  279.57   11.30
   2  -3  -7  279.57   11.60
  -2   3   7  275.47   11.30
  -2   3   7  296.87   11.20
  -2   3   7  294.17   10.70
  -2   3   7  277.97   12.80
  -2   3   7  293.37   11.30
   1  -3  -7  389.36   15.80
   1  -3  -7  426.26   16.70
   1  -3  -7  426.66   15.70
   1  -3  -7  432.16   15.70
  -1   3   7  444.36   15.30
  -1   3   7  409.26   15.30
   0  -3  -7    6.60    1.60
   0  -3  -7    4.40    1.30
   0  -3  -7    5.40    1.20
   0  -3  -7    3.90    1.30
   0   3   7    7.80    1.10
   0   3   7    8.20    1.90
   0   3   7    6.90    1.10
  -1  -3  -7    1.10    0.90
  -1  -3  -7    0.50    0.90
  -1  -3  -7   -0.10    0.70
   1   3   7    0.00    1.10
   1   3   7    0.40    0.50
   1   3   7    0.30    1.40
   1   3   7    1.20    1.00
   1   3   7    0.00    0.50
  -2  -3  -7  770.52   27.20
  -2  -3  -7  801.62   27.70
  -2  -3  -7  801.32   26.60
   2   3   7  792.62   26.60
   2   3   7  781.62   28.90
   2   3   7  786.72   28.20
   2   3   7  776.12   26.60
  -3  -3  -7  160.88    7.30
  -3  -3  -7  156.08    8.10
  -3  -3  -7  156.78    6.80
   3   3   7  153.58    7.50
   3   3   7  155.48    6.10
   3   3   7  157.58    6.10
   3   3   7  151.98    8.00
  -4  -3  -7   10.40    2.60
  -4  -3  -7   12.10    2.30
  -4  -3  -7    9.70    1.70
   4   3   7   10.90    1.50
   4   3   7   12.90    1.60
   4   3   7   10.10    2.30
  -5  -3  -7  251.37   11.50
  -5  -3  -7  258.07   12.20
  -5  -3  -7  239.08   11.40
   5   3   7  254.57   11.50
   5   3   7  252.37   10.00
   5   3   7  248.28    9.90
  -6  -3  -7    1.90    2.00
  -6  -3  -7    3.00    2.00
   6   3   7    1.90    1.40
   6   3   7    2.10    1.80
   6   3   7    5.00    1.80
  -7  -3  -7  100.99    7.30
  -7  -3  -7   94.69    7.80
   7   3   7   98.79    5.40
   7   3   7   84.19    6.30
   7   3   7   85.89    5.40
   6  -4  -7    5.70    3.00
  -6   4   7    3.90    2.20
  -6   4   7    2.00    1.90
   5  -4  -7  214.58   10.30
   5  -4  -7  175.68   11.00
   5  -4  -7  159.38    9.20
  -5   4   7  191.08    9.40
   4  -4  -7  310.17   13.80
   4  -4  -7  319.77   15.40
   4  -4  -7  334.67   14.30
  -4   4   7  319.57   14.00
  -4   4   7  369.16   13.90
  -4   4   7  318.77   11.40
   3  -4  -7  302.07   14.40
   3  -4  -7  285.77   13.50
   3  -4  -7  273.27   12.10
   3  -4  -7  286.67   12.40
  -3   4   7  305.87   12.10
  -3   4   7  289.17   12.30
  -3   4   7  296.17   12.20
   2  -4  -7  832.92   33.80
   2  -4  -7  940.31   33.20
   2  -4  -7  954.10   34.30
   2  -4  -7  937.81   32.90
  -2   4   7  966.60   32.80
  -2   4   7  925.21   32.80
  -2   4   7  900.61   34.30
  -2   4   7  974.90   32.70
   1  -4  -7   36.50    3.60
   1  -4  -7   34.50    2.90
   1  -4  -7   30.00    2.70
  -1   4   7   25.50    2.40
  -1   4   7   32.20    3.50
  -1   4   7   33.00    2.80
  -1   4   7   29.80    2.80
   0  -4  -7   75.89    4.40
   0  -4  -7   67.09    3.90
   0  -4  -7   64.39    3.80
   0  -4  -7   63.89    3.80
   0   4   7   66.89    3.50
   0   4   7   58.39    4.20
   0   4   7   63.69    3.50
  -1  -4  -7  477.55   17.40
  -1  -4  -7  501.65   17.80
  -1  -4  -7  492.25   17.80
  -1  -4  -7  472.05   17.40
   1   4   7  499.55   18.90
   1   4   7  474.75   17.70
   1   4   7  472.35   17.00
   1   4   7  457.25   17.10
  -2  -4  -7  270.47   10.90
  -2  -4  -7  257.57   10.30
   2   4   7  280.27   10.10
   2   4   7  251.77    9.90
   2   4   7  274.97   11.70
   2   4   7  261.77   10.00
  -3  -4  -7  735.33   25.80
  -3  -4  -7  679.33   25.00
   3   4   7  712.83   24.70
   3   4   7  688.43   26.10
   3   4   7  705.73   24.70
  -4  -4  -7    1.40    1.80
  -4  -4  -7    3.60    1.80
  -4  -4  -7    3.20    1.30
   4   4   7    4.60    2.10
   4   4   7    4.80    1.90
   4   4   7    3.10    1.40
  -5  -4  -7  175.58    8.70
  -5  -4  -7  202.78    9.80
  -5  -4  -7  179.18    9.50
   5   4   7  193.88    9.30
   5   4   7  189.98    8.40
  -6  -4  -7    9.90    2.90
  -6  -4  -7   12.60    2.90
   6   4   7    5.00    1.60
   6   4   7   10.70    2.30
   6   4   7   12.20    2.80
  -7  -4  -7   28.10    4.50
  -7  -4  -7   33.80    4.90
   7   4   7   25.10    3.90
   7   4   7   40.00    3.70
   7   4   7   33.70    3.60
   6  -5  -7   12.70    4.00
   6  -5  -7   24.00    4.00
  -6   5   7   19.80    3.60
   5  -5  -7  153.68   10.30
   5  -5  -7  171.08    9.40
  -5   5   7  166.68    9.10
   4  -5  -7  195.68    9.80
   4  -5  -7  185.28   10.70
   4  -5  -7  188.18    9.70
  -4   5   7  168.08   10.40
  -4   5   7  203.08    9.40
   3  -5  -7    2.60    2.10
   3  -5  -7    4.60    1.80
   3  -5  -7    4.30    1.80
   3  -5  -7    4.50    1.90
  -3   5   7    2.60    1.30
  -3   5   7    3.00    1.70
  -3   5   7    7.00    2.60
  -3   5   7    2.90    1.70
   2  -5  -7  401.16   16.90
   2  -5  -7  430.26   17.90
   2  -5  -7  448.76   17.00
   2  -5  -7  457.45   17.10
  -2   5   7  421.86   18.10
  -2   5   7  427.26   16.80
  -2   5   7  418.56   20.40
  -2   5   7  455.75   16.90
   1  -5  -7  204.48   10.30
   1  -5  -7  248.38   10.50
   1  -5  -7  258.57   10.60
   1  -5  -7  261.77   11.30
  -1   5   7  253.77   10.30
  -1   5   7  260.57   11.60
  -1   5   7  255.87   10.40
  -1   5   7  243.08   10.20
   0  -5  -7   18.90    2.70
   0  -5  -7   19.30    2.50
   0  -5  -7   14.40    2.10
   0  -5  -7   12.60    2.10
   0   5   7   13.80    1.90
   0   5   7   15.00    2.00
   0   5   7   18.60    2.80
  -1  -5  -7  541.45   19.10
  -1  -5  -7  498.85   19.10
  -1  -5  -7  510.05   19.00
  -1  -5  -7  548.95   19.50
   1   5   7  505.35   18.80
   1   5   7  513.35   19.20
  -2  -5  -7   21.30    2.90
  -2  -5  -7   17.40    2.00
   2   5   7   20.50    2.10
   2   5   7   20.30    2.00
   2   5   7   21.20    2.20
   2   5   7   19.70    2.70
  -3  -5  -7  255.97   11.10
  -3  -5  -7  245.48   10.20
   3   5   7  245.88   10.20
   3   5   7  261.87   10.30
   3   5   7  259.27    9.20
   3   5   7  237.78   10.90
  -4  -5  -7   54.59    4.50
  -4  -5  -7   48.20    3.70
   4   5   7   55.39    4.30
   4   5   7   49.70    3.70
   4   5   7   51.79    3.70
  -5  -5  -7   23.30    3.70
  -5  -5  -7   23.00    3.10
   5   5   7   28.60    3.70
   5   5   7   26.50    3.10
   5   5   7   21.40    2.70
  -6  -5  -7  110.59    7.00
  -6  -5  -7  135.29    8.20
   6   5   7  122.19    7.20
   6   5   7  118.89    6.70
   6   5   7  118.69    6.70
  -7  -5  -7    0.30    2.10
   7   5   7   11.40    2.90
   7   5   7    4.10    1.90
   7   5   7   14.00    2.40
   6  -6  -7    7.40    2.80
  -6   6   7    8.00    2.70
   5  -6  -7    3.30    2.30
   5  -6  -7   -1.70    2.10
  -5   6   7   -0.70    2.00
  -5   6   7   -0.80    0.70
   4  -6  -7   71.19    6.40
   4  -6  -7   80.99    5.90
  -4   6   7   69.99    5.30
  -4   6   7   66.99    5.30
   3  -6  -7  301.77   13.50
   3  -6  -7  312.87   13.50
   3  -6  -7  299.57   13.40
   3  -6  -7  323.27   14.60
  -3   6   7  302.17   14.80
  -3   6   7  314.07   13.30
  -3   6   7  292.07   14.10
   2  -6  -7  157.38    8.10
   2  -6  -7  159.08    8.10
   2  -6  -7  154.68    8.80
  -2   6   7  160.58    8.90
  -2   6   7  170.58    8.10
  -2   6   7  164.28    8.00
  -2   6   7  167.98    9.30
   1  -6  -7  805.72   29.40
   1  -6  -7  726.93   29.40
   1  -6  -7  834.42   30.60
   1  -6  -7  821.02   29.50
  -1   6   7  787.32   29.10
  -1   6   7  824.62   30.60
  -1   6   7  845.52   29.20
  -1   6   7  842.72   29.30
   0  -6  -7   56.29    4.20
   0  -6  -7   51.39    3.80
   0  -6  -7   55.29    4.20
   0  -6  -7   51.39    3.70
   0   6   7   51.39    4.20
   0   6   7   58.19    3.70
   0   6   7   52.89    3.60
  -1  -6  -7  367.76   14.90
  -1  -6  -7  370.36   14.40
  -1  -6  -7  358.96   14.50
   1   6   7  369.96   14.30
   1   6   7  387.66   14.30
   1   6   7  372.96   14.70
  -2  -6  -7  407.16   15.80
  -2  -6  -7  360.76   15.10
  -2  -6  -7  376.06   14.90
   2   6   7  387.76   15.00
   2   6   7  404.26   15.80
   2   6   7  406.46   14.90
   2   6   7  385.76   15.40
  -3  -6  -7   59.99    4.60
  -3  -6  -7   51.49    3.70
   3   6   7   59.69    4.30
   3   6   7   61.49    4.00
   3   6   7   55.99    3.30
   3   6   7   62.49    4.00
  -4  -6  -7  103.69    5.90
  -4  -6  -7  108.69    6.70
   4   6   7   97.59    5.90
   4   6   7  120.99    6.20
   4   6   7  110.19    4.60
   4   6   7  107.79    6.00
  -5  -6  -7   29.80    4.40
   5   6   7   21.10    3.10
   5   6   7   20.10    3.00
  -6  -6  -7   95.79    7.20
   6   6   7   88.19    6.20
   6   6   7   89.89    6.00
   6   6   7   96.69    6.20
  -7  -6  -7   33.00    5.10
   7   6   7   24.70    3.50
   7   6   7   31.60    4.30
  -5   7   7   27.40    2.70
  -5   7   7   26.50    4.30
   4  -7  -7   77.99    5.90
   4  -7  -7   77.79    7.00
  -4   7   7   77.79    6.00
  -4   7   7   70.79    5.90
   3  -7  -7  313.47   14.00
   3  -7  -7  320.37   15.10
  -3   7   7  318.17   13.90
  -3   7   7  309.67   13.80
   2  -7  -7  101.79    6.40
   2  -7  -7  104.49    7.30
   2  -7  -7  110.59    6.60
   2  -7  -7  104.79    6.40
  -2   7   7  110.19    7.40
  -2   7   7  109.49    6.40
  -2   7   7  114.39    6.50
  -2   7   7  112.49    6.40
   1  -7  -7  130.69    7.90
   1  -7  -7  140.39    8.00
   1  -7  -7  142.39    7.40
   1  -7  -7  150.28    7.70
  -1   7   7  142.69    7.30
  -1   7   7  135.99    7.10
  -1   7   7  140.29    8.20
  -1   7   7  140.49    7.40
   0  -7  -7   15.50    2.50
   0  -7  -7   14.30    2.40
   0  -7  -7   13.20    2.60
   0   7   7   11.70    2.30
   0   7   7   10.70    2.30
   0   7   7   16.60    2.90
   0   7   7    8.70    2.90
  -1  -7  -7   29.80    3.40
  -1  -7  -7   28.80    2.90
  -1  -7  -7   33.70    3.10
   1   7   7   37.20    3.20
   1   7   7   30.00    2.90
   1   7   7   35.20    3.30
  -2  -7  -7  236.18   11.50
  -2  -7  -7  253.07   11.00
  -2  -7  -7  257.37   10.90
   2   7   7  274.17   11.10
   2   7   7  267.97   11.00
   2   7   7  264.27   11.00
  -3  -7  -7   10.80    2.80
  -3  -7  -7   10.50    2.60
   3   7   7   11.40    2.30
   3   7   7   10.20    2.10
   3   7   7    8.10    2.10
   3   7   7   13.70    2.00
  -4  -7  -7  219.48   10.80
  -4  -7  -7  188.88    9.30
   4   7   7  214.08    9.80
   4   7   7  228.18    9.60
   4   7   7  204.28    9.70
   4   7   7  202.78    8.60
  -5  -7  -7   65.29    5.90
   5   7   7   64.89    4.90
   5   7   7   61.09    3.70
   5   7   7   70.49    5.20
   5   7   7   62.79    3.40
  -6  -7  -7   95.29    7.20
   6   7   7   77.89    5.90
   6   7   7   84.19    3.80
   6   7   7   84.19    3.90
   6   7   7   84.59    7.10
   7   7   7   10.80    2.80
   7   7   7   16.40    3.30
   5  -8  -7   72.49    6.20
  -5   8   7   61.79    9.90
  -5   8   7   63.19    6.00
  -5   8   7   58.29    3.90
   4  -8  -7    4.70    2.20
   4  -8  -7    1.40    2.60
  -4   8   7    1.30    2.10
  -4   8   7    4.50    2.50
   3  -8  -7  143.69    8.50
   3  -8  -7  151.98    9.60
  -3   8   7  159.08    8.60
  -3   8   7  144.49    8.50
   2  -8  -7   42.80    4.30
  -2   8   7   38.60    4.10
  -2   8   7   38.40    3.90
   1  -8  -7  129.09    7.40
   1  -8  -7  128.99    7.50
   1  -8  -7  114.69    7.20
  -1   8   7  132.39    7.20
  -1   8   7  132.29    7.20
  -1   8   7  129.29    8.90
  -1   8   7  134.89    7.30
   0  -8  -7  579.64   22.40
   0  -8  -7  567.54   22.10
   0  -8  -7  536.85   22.00
   0   8   7  615.24   22.00
   0   8   7  576.74   22.40
   0   8   7  587.04   22.10
   0   8   7  580.04   22.90
  -1  -8  -7    3.60    1.90
   1   8   7    3.90    1.70
   1   8   7    5.80    1.90
  -2  -8  -7  398.56   16.30
  -2  -8  -7  384.26   15.60
  -2  -8  -7  363.16   15.20
  -2  -8  -7  388.66   14.60
   2   8   7  372.36   15.50
   2   8   7  370.06   15.40
   2   8   7  409.76   15.60
  -3  -8  -7   86.09    5.40
  -3  -8  -7   66.89    4.70
  -3  -8  -7   80.29    3.90
  -3  -8  -7   74.59    5.90
   3   8   7   81.79    5.40
   3   8   7   73.19    5.00
   3   8   7   71.49    4.80
   3   8   7   76.09    5.00
  -4  -8  -7  146.69    8.00
  -4  -8  -7  161.28    9.10
   4   8   7  141.99    7.00
   4   8   7  145.19    7.20
   4   8   7  138.79    7.70
   4   8   7  161.38    8.90
  -5  -8  -7  101.99    7.50
   5   8   7   94.89    5.70
   5   8   7  106.69    6.80
   5   8   7   96.99    6.60
   5   8   7  104.19    6.80
  -6  -8  -7    2.00    2.40
   6   8   7    1.30    2.10
   6   8   7    0.70    1.20
  -7  -8  -7   16.70    4.30
   7   8   7   17.80    2.00
   7   8   7   14.00    3.10
  -4   9   7   40.70    5.30
   3  -9  -7   49.50    4.90
  -3   9   7   44.30    4.90
  -3   9   7   45.40    4.80
   2  -9  -7  143.29    8.50
  -2   9   7  172.38    8.90
  -2   9   7  140.39    8.30
   1  -9  -7    3.40    2.20
  -1   9   7    7.60    2.60
  -1   9   7    4.20    2.00
   0  -9  -7  801.62   28.90
   0  -9  -7  703.23   28.30
   0   9   7  763.12   28.40
   0   9   7  789.22   28.30
   0   9   7  729.53   28.20
   0   9   7  748.93   29.20
  -1  -9  -7  172.08    8.50
  -1  -9  -7  161.38    8.90
  -1  -9  -7  164.68    8.10
  -1  -9  -7  160.18    8.40
   1   9   7  172.78    8.60
   1   9   7  177.28    8.60
   1   9   7  161.08    8.90
  -2  -9  -7   27.70    2.80
  -2  -9  -7   24.90    3.30
  -2  -9  -7   30.40    3.30
  -2  -9  -7   25.50    4.00
   2   9   7   20.30    3.00
   2   9   7   30.40    3.50
   2   9   7   28.60    3.70
  -3  -9  -7  134.99    8.10
  -3  -9  -7  126.19    5.90
   3   9   7  122.49    6.90
   3   9   7  130.69    7.40
   3   9   7  121.49    6.70
   3   9   7  131.59    7.30
  -4  -9  -7   18.00    1.60
  -4  -9  -7   18.80    3.70
   4   9   7   18.00    2.60
   4   9   7   17.40    2.50
   4   9   7   19.20    3.50
  -5  -9  -7   99.69    7.60
  -6  -9  -7   71.79    6.90
   6   9   7   72.89    6.20
   6   9   7   59.39    4.90
  -7  -9  -7    8.20    3.30
   7   9   7   10.50    2.10
   7   9   7   17.80    3.60
  -4  10   7  130.99    9.00
  -4  10   7  152.18    9.30
   2 -10  -7  128.49    8.20
  -2  10   7  122.59    7.80
  -2  10   7  119.49    7.90
   1 -10  -7    6.50    2.30
  -1  10   7    7.50    2.30
  -1  10   7    4.70    2.20
   0 -10  -7  163.08    9.30
   0 -10  -7  156.28    8.70
   0  10   7  161.48    8.90
   0  10   7  169.38    8.80
  -1 -10  -7  161.08    8.60
  -1 -10  -7  181.88    9.60
   1  10   7  173.68    9.00
   1  10   7  166.98    9.50
  -2 -10  -7   25.70    3.90
  -2 -10  -7   24.10    3.20
   2  10   7   20.00    3.40
   2  10   7   24.30    3.60
  -3 -10  -7  183.98   10.00
  -3 -10  -7  168.48    7.80
   3  10   7  159.88    8.80
   3  10   7  166.38    9.10
  -4 -10  -7  134.49    8.60
  -4 -10  -7  123.19    5.60
   4  10   7  118.19    7.00
   4  10   7  131.29    7.90
   4  10   7  114.29    6.10
  -5 -10  -7   12.70    3.50
   5  10   7   14.70    3.30
  -6 -10  -7   84.59    7.60
   6  10   7   79.19    6.20
   3 -11  -7    5.20    2.90
   3 -11  -7    2.20    2.40
  -3  11   7    1.80    2.20
  -3  11   7    2.60    2.40
   2 -11  -7   19.70    4.10
   2 -11  -7   20.00    4.00
   1 -11  -7   56.79    5.40
   1 -11  -7   53.59    5.50
  -1  11   7   67.59    5.50
  -1  11   7   62.39    5.60
   0 -11  -7   10.20    2.90
   0 -11  -7    6.80    2.80
   0  11   7   10.30    2.80
   0  11   7    6.60    2.40
  -1 -11  -7  138.59    7.80
  -1 -11  -7  143.59    8.70
   1  11   7  133.69    8.00
  -2 -11  -7   42.20    5.10
  -2 -11  -7   47.00    4.00
   2  11   7   45.30    4.70
  -3 -11  -7   75.69    5.00
  -3 -11  -7   82.19    6.70
   3  11   7   75.99    6.00
   3  11   7   85.09    6.30
  -4 -11  -7  169.28   10.20
  -4 -11  -7  175.18    8.90
   4  11   7  145.49    7.30
   4  11   7  175.58    9.70
   4  11   7  159.98    9.00
  -5 -11  -7   -1.00    2.10
  -5 -11  -7    0.80    0.80
  -6 -11  -7   17.60    4.10
   6  11   7   11.50    4.60
   6  11   7   16.00    3.50
   2 -12  -7    4.60    2.70
   2 -12  -7   13.00    3.70
  -2  12   7   11.90    3.40
  -2  12   7   11.50    3.00
   1 -12  -7  122.19    9.40
   1 -12  -7  100.49    7.60
  -1  12   7  107.39    7.80
  -1  12   7  101.69    7.50
   0 -12  -7   85.99    6.80
   0  12   7   99.29    7.90
   0  12   7   94.29    7.00
  -1 -12  -7   20.70    3.70
  -1 -12  -7   21.10    4.10
   1  12   7   21.60    3.70
  -2 -12  -7   37.80    4.00
  -2 -12  -7   44.80    5.70
   2  12   7   48.50    5.00
  -3 -12  -7    7.90    3.00
  -3 -12  -7   13.10    2.60
   3  12   7   13.30    3.20
  -4 -12  -7   58.59    6.60
  -4 -12  -7   55.69    4.00
   4  12   7   40.80    3.40
   4  12   7   51.69    5.60
  -5 -12  -7   46.80    4.60
  -5 -12  -7   54.99    6.30
   5  12   7   53.29    6.20
   0 -13  -7   25.80    4.80
   0 -13  -7   46.10    5.30
   0  13   7   43.50    5.00
  -1 -13  -7    3.30    2.60
  -1 -13  -7    4.00    2.60
  -2 -13  -7    6.40    2.60
  -2 -13  -7    9.00    4.50
  -3 -13  -7   40.60    4.10
  -3 -13  -7   46.40    7.10
   3  13   7   39.30    6.30
  -4 -13  -7    9.70    3.50
  -4 -13  -7    4.20    1.90
   4  13   7    7.90    1.60
   4  13   7    8.00    2.90
   3   7  -8    0.00    2.60
   3   7  -8    0.70    1.30
  -3  -7   8    1.10    2.20
   2   7  -8   15.20    2.50
   2   7  -8   13.60    2.30
   2   7  -8   18.70    5.40
  -2  -7   8   14.90    3.50
   1   7  -8   41.80    7.20
   1   7  -8   39.70    3.20
   1   7  -8   41.00    3.20
   1   7  -8   32.10    2.50
  -1  -7   8   29.20    4.50
   0   7  -8    4.70    1.20
   0   7  -8    2.30    1.10
   0   7  -8    3.90    1.60
   0  -7   8    5.10    2.60
   4   6  -8    8.20    4.60
   4   6  -8   10.30    2.40
  -4  -6   8    8.90    3.00
   3   6  -8   91.69    5.70
   3   6  -8  102.89   12.20
  -3  -6   8   79.69    6.40
   2   6  -8    9.50    1.90
   2   6  -8    6.10    3.40
   2   6  -8    7.50    1.80
  -2  -6   8    6.20    2.60
   1   6  -8  190.18    8.00
   1   6  -8  198.08   12.20
   1   6  -8  170.78    8.00
   1   6  -8  178.58    7.40
  -1  -6   8  170.78    9.80
   0   6  -8   42.50    6.30
   0   6  -8   31.90    2.60
   0   6  -8   35.70    2.50
   0  -6   8   35.10    5.00
  -1   6  -8   47.20    3.00
  -1   6  -8   48.40    4.30
  -1   6  -8   52.39    3.00
   1  -6   8   47.70    4.80
  -2   6  -8   46.90    4.60
  -2   6  -8   39.30    2.80
  -2   6  -8   38.20    2.70
   2  -6   8   38.80    5.10
   5   5  -8  100.09    7.00
   5   5  -8   88.99    9.50
  -5  -5   8   92.69    6.60
  -5  -5   8  102.99    7.20
   4   5  -8   -0.50    1.30
   4   5  -8    0.00    1.20
  -4  -5   8    0.20    1.80
  -4  -5   8    1.20    1.90
   3   5  -8  232.28   13.70
   3   5  -8  214.88   10.20
   3   5  -8  211.38    9.90
  -3  -5   8  215.68   11.20
   2   5  -8   44.00    3.40
   2   5  -8   37.50    3.20
   2   5  -8   53.79    6.40
  -2  -5   8   40.30    4.30
   1   5  -8  103.99    4.80
   1   5  -8  121.29    8.80
   1   5  -8  111.19    5.20
   1   5  -8  105.99    5.30
  -1  -5   8  106.69    6.90
   0   5  -8   53.89    5.80
   0   5  -8   42.80    3.40
   0   5  -8   44.00    2.80
   0   5  -8   42.40    2.50
   0  -5   8   34.70    3.90
  -1   5  -8    1.00    1.50
  -1   5  -8    1.50    0.70
  -1   5  -8    1.70    0.70
   1  -5   8    1.40    2.20
  -2   5  -8   71.09    3.70
  -2   5  -8   71.09    3.60
  -2   5  -8   73.09    5.70
   2  -5   8   73.29    5.70
  -3   5  -8   71.29    4.10
  -3   5  -8   76.29    6.30
   3  -5   8   71.39    5.70
   5   4  -8  114.29    5.90
   5   4  -8  121.59    9.90
   5   4  -8  115.59    7.50
  -5  -4   8  122.79    7.70
  -5  -4   8  106.89    5.50
  -5  -4   8  111.89    7.30
   4   4  -8   84.59    5.80
   4   4  -8   83.89    5.00
   4   4  -8   92.29    8.40
  -4  -4   8   89.09    6.40
  -4  -4   8   81.79    6.40
   3   4  -8   90.19    5.70
   3   4  -8   81.19    6.60
   3   4  -8   84.69    5.40
   3   4  -8   96.69    8.20
  -3  -4   8   89.49    6.10
  -3  -4   8   85.99    6.50
   2   4  -8  237.78   11.10
   2   4  -8  239.08   10.40
   2   4  -8  250.07   10.30
   2   4  -8  253.17   13.70
  -2  -4   8  258.77   11.80
  -2  -4   8  274.57   12.70
   1   4  -8   20.30    1.90
   1   4  -8   16.90    1.80
   1   4  -8   18.20    1.90
   1   4  -8   18.90    4.30
  -1  -4   8   13.50    2.90
  -1  -4   8   19.70    3.90
   0   4  -8  154.98    9.50
   0   4  -8  150.18    5.80
   0   4  -8  149.99    7.10
   0   4  -8  144.19    5.90
   0  -4   8  137.69    7.80
  -1   4  -8  139.69    5.40
  -1   4  -8  139.49    5.50
  -1   4  -8  146.79    7.60
   1  -4   8  145.89    7.90
  -2   4  -8  129.09    5.30
  -2   4  -8  129.39    7.80
   2  -4   8  135.09    7.60
  -3   4  -8  142.89    6.50
  -3   4  -8  157.38    6.60
  -3   4  -8  161.68    9.30
   3  -4   8  137.19    8.10
  -4   4  -8   -0.40    0.80
  -4   4  -8   -0.90    1.00
   4  -4   8    0.80    1.60
   6   3  -8    6.80    2.60
   6   3  -8    9.40    4.70
  -6  -3   8    6.70    2.60
  -6  -3   8    5.10    2.40
  -6  -3   8    3.70    1.60
   5   3  -8   33.40    3.90
   5   3  -8   24.40    2.30
   5   3  -8   21.00    5.00
  -5  -3   8   28.00    2.60
  -5  -3   8   33.30    4.10
   4   3  -8   40.50    6.20
   4   3  -8   39.00    3.10
   4   3  -8   37.50    3.80
   4   3  -8   44.40    4.40
  -4  -3   8   38.30    2.30
  -4  -3   8   43.10    2.20
  -4  -3   8   38.50    4.10
  -4  -3   8   38.50    4.40
   3   3  -8   11.90    2.10
   3   3  -8    6.60    3.20
   3   3  -8    4.50    2.00
   3   3  -8    3.60    1.50
  -3  -3   8    5.90    2.30
  -3  -3   8    4.80    2.30
   2   3  -8   72.29    4.60
   2   3  -8   65.89    3.90
   2   3  -8   62.09    6.10
   2   3  -8   58.79    3.90
  -2  -3   8   75.09    5.80
  -2  -3   8   70.39    5.00
   1   3  -8  313.37   14.40
   1   3  -8  294.07   10.70
   1   3  -8  276.37   10.60
   1   3  -8  295.67   12.40
   1   3  -8  258.27   10.90
  -1  -3   8  279.27   12.40
  -1  -3   8  291.07   13.60
   0   3  -8   12.00    1.00
   0   3  -8   14.20    2.20
   0   3  -8   12.10    3.00
   0   3  -8   13.20    3.30
   0   3  -8   11.00    1.10
   0   3  -8   13.00    2.40
   0  -3   8   11.80    2.50
   0  -3   8   12.60    3.30
  -1   3  -8   95.09    3.70
  -1   3  -8  107.09    7.00
   1  -3   8  105.09    6.10
  -2   3  -8    1.40    0.50
  -2   3  -8    4.10    2.00
  -2   3  -8    2.20    0.70
   2  -3   8    1.00    1.60
  -3   3  -8   41.30    4.50
  -3   3  -8   47.00    2.80
  -3   3  -8   41.90    2.70
   3  -3   8   43.70    4.00
  -4   3  -8   42.40    3.20
  -4   3  -8   35.20    2.90
  -4   3  -8   36.10    3.70
  -4   3  -8   42.30    5.60
   4  -3   8   45.30    4.10
   6   2  -8   60.89    5.30
   6   2  -8   48.60    7.40
  -6  -2   8   57.29    5.50
  -6  -2   8   53.99    4.60
  -6  -2   8   50.29    4.20
   5   2  -8    3.60    2.00
   5   2  -8    2.60    3.00
  -5  -2   8    1.50    1.30
  -5  -2   8    1.20    2.00
  -5  -2   8    5.00    2.50
   4   2  -8  198.08    8.40
   4   2  -8  213.18    9.80
   4   2  -8  211.48   12.40
   4   2  -8  181.98    9.70
  -4  -2   8  192.88   10.00
  -4  -2   8  209.68   10.70
   3   2  -8  222.08    9.90
   3   2  -8  251.77   12.90
   3   2  -8  201.18    9.90
   3   2  -8  227.38    9.60
  -3  -2   8  235.68   11.40
  -3  -2   8  229.28   10.60
   2   2  -8  289.27   11.40
   2   2  -8  264.07   11.30
   2   2  -8  291.57   11.90
   2   2  -8  281.37   14.10
  -2  -2   8  304.27   13.60
  -2  -2   8  304.97   12.60
   1   2  -8  403.66   17.00
   1   2  -8  387.26   13.80
   1   2  -8  364.36   13.70
   1   2  -8  387.16   13.70
   1   2  -8  368.36   15.00
  -1  -2   8  364.46   15.20
   0   2  -8   14.70    2.20
   0   2  -8   10.50    2.10
   0   2  -8   14.00    1.00
   0   2  -8   12.70    1.00
   0   2  -8   18.70    3.50
   0   2  -8   10.50    2.70
   0  -2   8   14.50    2.50
   0  -2   8   14.50    3.30
  -1   2  -8   98.09    5.50
  -1   2  -8   88.39    5.70
  -1   2  -8   96.29    6.30
  -1   2  -8   94.09    6.90
   1  -2   8   98.29    6.90
   1  -2   8  101.19    5.50
   1  -2   8   97.29    6.10
  -2   2  -8   42.60    2.00
  -2   2  -8   44.70    4.20
  -2   2  -8   42.50    2.10
  -2   2  -8   46.50    4.20
   2  -2   8   40.10    3.50
   2  -2   8   40.00    4.10
  -3   2  -8   11.70    1.50
  -3   2  -8   11.00    2.90
   3  -2   8    9.40    2.30
   3  -2   8    9.90    2.60
  -4   2  -8   64.49    4.00
  -4   2  -8   66.59    4.00
  -4   2  -8   59.79    4.20
  -4   2  -8   67.89    6.00
   4  -2   8   67.49    4.60
   4  -2   8   69.39    5.60
  -5   2  -8    3.70    2.90
  -5   2  -8    2.50    1.10
  -5   2  -8   -1.00    1.60
  -5   2  -8   -1.10    1.10
   5  -2   8   -0.50    1.30
   6   1  -8  128.79   12.20
   6   1  -8  127.49    8.20
  -6  -1   8  110.79    7.10
   5   1  -8   61.89    5.40
   5   1  -8   69.99    7.30
  -5  -1   8   68.39    4.80
  -5  -1   8   74.39    6.30
   4   1  -8  253.87   12.40
   4   1  -8  299.17   15.00
   4   1  -8  295.77   12.60
  -4  -1   8  283.07   12.70
  -4  -1   8  289.97   13.60
  -4  -1   8  278.07   11.20
   3   1  -8  295.77   14.10
   3   1  -8  266.37   11.50
   3   1  -8  269.37   11.40
  -3  -1   8  266.67    9.90
  -3  -1   8  303.17   13.20
  -3  -1   8  268.87   12.00
  -3  -1   8  253.97    9.80
   2   1  -8   37.90    2.90
   2   1  -8   38.10    2.90
   2   1  -8   37.70    1.90
   2   1  -8   44.30    4.70
   2   1  -8   39.50    3.10
  -2  -1   8   43.10    4.50
  -2  -1   8   38.90    3.40
   1   1  -8  183.48    7.50
   1   1  -8  207.38   10.30
   1   1  -8  184.38    7.50
   1   1  -8  180.48    8.50
  -1  -1   8  189.18    9.40
  -1  -1   8  205.38   10.10
  -1  -1   8  204.38    8.90
   0   1  -8  262.07   11.70
   0   1  -8  250.37   10.80
   0   1  -8  245.88    8.90
   0  -1   8  242.78   10.70
   0  -1   8  253.87   12.10
   0  -1   8  248.98   11.40
  -1   1  -8   34.80    4.20
  -1   1  -8   35.40    3.60
  -1   1  -8   36.90    3.70
   1  -1   8   38.80    3.60
   1  -1   8   31.70    2.90
   1  -1   8   41.70    4.40
  -2   1  -8  461.55   16.10
  -2   1  -8  477.55   20.20
  -2   1  -8  476.75   16.00
  -2   1  -8  471.85   18.60
  -2   1  -8  476.95   18.20
  -2   1  -8  443.76   18.40
   2  -1   8  490.95   20.20
   2  -1   8  442.16   18.50
   2  -1   8  478.65   17.80
  -3   1  -8   -0.70    0.70
  -3   1  -8    0.20    1.20
  -3   1  -8    2.00    2.00
  -3   1  -8    0.40    0.80
   3  -1   8    0.80    1.80
   3  -1   8    0.70    1.20
  -4   1  -8   60.79    3.90
  -4   1  -8   62.69    4.00
  -4   1  -8   77.99    6.20
  -4   1  -8   65.79    3.90
  -4   1  -8   67.79    3.80
   4  -1   8   57.29    5.20
   4  -1   8   66.79    4.20
  -5   1  -8   12.00    2.20
  -5   1  -8   11.90    1.50
  -5   1  -8   21.10    4.00
  -5   1  -8   12.90    2.00
   5  -1   8    9.80    2.10
   5  -1   8   10.40    2.80
  -6   1  -8   20.30    4.10
  -6   1  -8   19.00    3.10
   6  -1   8   23.70    3.90
   6  -1   8   15.70    2.50
   6   0  -8   68.39    5.90
   6   0  -8   77.59    9.10
  -6   0   8   61.49    5.30
  -6   0   8   65.79    3.90
   5   0  -8   56.39    5.00
   5   0  -8   47.30    5.90
  -5   0   8   57.79    4.30
  -5   0   8   51.99    4.40
   4   0  -8    4.60    1.70
   4   0  -8    5.40    3.00
   4   0  -8    2.80    1.70
  -4   0   8    1.70    1.20
   3   0  -8  142.29    8.00
   3   0  -8  143.69    5.80
   3   0  -8  140.29    7.20
   3   0  -8  146.99    9.20
  -3   0   8  146.99    8.50
  -3   0   8  151.38    7.60
  -3   0   8  143.29    8.90
  -3   0   8  144.79    6.20
  -3   0   8  150.98    6.30
   2   0  -8  234.78    9.80
   2   0  -8  260.07   12.20
   2   0  -8  227.98    9.00
   2   0  -8  243.88    9.90
  -2   0   8  245.58    9.90
  -2   0   8  234.58   11.70
  -2   0   8  266.47   12.10
  -2   0   8  240.78   10.50
   1   0  -8   47.80    2.80
   1   0  -8   47.50    2.70
   1   0  -8   46.40    4.40
   1   0  -8   45.40    2.80
  -1   0   8   50.49    4.60
  -1   0   8   46.10    3.50
  -1   0   8   42.50    3.40
   0   0  -8 1052.49   35.60
   0   0  -8 1071.59   38.00
   0   0  -8 1035.50   37.10
   0   0   8 1115.69   37.10
   0   0   8 1046.60   37.40
   0   0   8 1035.00   38.70
  -1   0  -8   30.50    1.50
  -1   0  -8   38.30    3.20
  -1   0  -8   30.80    1.60
  -1   0  -8   29.20    3.00
  -1   0  -8   27.90    3.70
   1   0   8   30.30    4.40
   1   0   8   30.80    2.60
   1   0   8   31.00    3.50
  -2   0  -8  553.24   18.90
  -2   0  -8  550.04   20.30
  -2   0  -8  579.44   19.10
  -2   0  -8  494.35   22.10
   2   0   8  572.14   22.60
   2   0   8  558.84   21.20
  -3   0  -8   18.30    2.00
  -3   0  -8   22.00    4.00
  -3   0  -8   17.80    2.10
   3   0   8   24.20    2.50
   3   0   8   16.80    3.20
  -4   0  -8    6.20    1.40
  -4   0  -8    8.40    2.70
  -4   0  -8    5.90    1.60
  -4   0  -8    7.20    1.00
  -4   0  -8    7.90    1.00
   4   0   8    9.20    2.50
  -5   0  -8   96.89    7.30
  -5   0  -8   87.79    5.50
   5   0   8   94.29    6.50
   5   0   8   78.79    4.90
  -6   0  -8   -0.40    1.50
  -6   0  -8    3.00    3.70
   6   0   8    4.00    2.40
   6   0   8    2.60    1.30
   6  -1  -8   -1.90    1.40
   6  -1  -8   -2.50    2.30
  -6   1   8   -0.40    1.60
  -6   1   8    0.00    1.30
   5  -1  -8   89.49    6.10
   5  -1  -8   81.29    7.60
  -5   1   8   81.39    4.60
  -5   1   8   82.29    5.50
   4  -1  -8  263.27   13.30
   4  -1  -8  233.18   10.30
   4  -1  -8  256.07   11.30
   4  -1  -8  221.48   11.20
  -4   1   8  236.98   10.50
  -4   1   8  265.97    9.70
   3  -1  -8  118.09    7.80
   3  -1  -8  114.89    5.20
   3  -1  -8  108.09    6.00
   3  -1  -8  116.09    6.50
  -3   1   8  106.49    7.50
  -3   1   8  113.89    5.50
  -3   1   8  113.29    5.50
[truncated: 131,460 more chars]
